# Supplementary material for: The association between primary care appointment lengths and opioid prescribing for common pain conditions
Source: BMC Health Serv Res. 2024 Jul 2;24:776. doi: 10.1186/s12913-024-11215-5 (PMC11220962; doi:10.1186/s12913-024-11215-5)
Supplement: Supplementary file 2 — Supplementary Material 2 [file 12913_2024_11215_MOESM2_ESM.xlsx]

## Sheet: Acute Codes
ICD-10 Code	ICD-10 Code Description	ICD-10 Code CCSR Category	ICD-10 Code CCSR Category Description
A0104	Typhoid arthritis	MUS001	Infective arthritis
A0105	Typhoid osteomyelitis	MUS002	Osteomyelitis
A0223	Salmonella arthritis	MUS001	Infective arthritis
A0224	Salmonella osteomyelitis	MUS002	Osteomyelitis
A3983	Meningococcal arthritis	MUS001	Infective arthritis
A690	Necrotizing ulcerative stomatitis	DIG003	Diseases of mouth; excluding dental
A6923	Arthritis due to Lyme disease	MUS001	Infective arthritis
A7481	Chlamydial peritonitis	DIG016	Peritonitis and intra-abdominal abscess
B0682	Rubella arthritis	MUS001	Infective arthritis
B252	Cytomegaloviral pancreatitis	DIG020	Pancreatic disorders (excluding diabetes)
B263	Mumps pancreatitis	DIG020	Pancreatic disorders (excluding diabetes)
B2685	Mumps arthritis	MUS001	Infective arthritis
B4282	Sporotrichosis arthritis	MUS001	Infective arthritis
H2000	Unspecified acute and subacute iridocyclitis	EYE004	Uveitis and ocular inflammation
H20011	Primary iridocyclitis, right eye	EYE004	Uveitis and ocular inflammation
H20012	Primary iridocyclitis, left eye	EYE004	Uveitis and ocular inflammation
H20013	Primary iridocyclitis, bilateral	EYE004	Uveitis and ocular inflammation
H20019	Primary iridocyclitis, unspecified eye	EYE004	Uveitis and ocular inflammation
H20021	Recurrent acute iridocyclitis, right eye	EYE004	Uveitis and ocular inflammation
H20022	Recurrent acute iridocyclitis, left eye	EYE004	Uveitis and ocular inflammation
H20023	Recurrent acute iridocyclitis, bilateral	EYE004	Uveitis and ocular inflammation
H20029	Recurrent acute iridocyclitis, unspecified eye	EYE004	Uveitis and ocular inflammation
H20031	Secondary infectious iridocyclitis, right eye	EYE004	Uveitis and ocular inflammation
H20032	Secondary infectious iridocyclitis, left eye	EYE004	Uveitis and ocular inflammation
H20033	Secondary infectious iridocyclitis, bilateral	EYE004	Uveitis and ocular inflammation
H20039	Secondary infectious iridocyclitis, unspecified eye	EYE004	Uveitis and ocular inflammation
H20041	Secondary noninfectious iridocyclitis, right eye	EYE004	Uveitis and ocular inflammation
H20042	Secondary noninfectious iridocyclitis, left eye	EYE004	Uveitis and ocular inflammation
H20043	Secondary noninfectious iridocyclitis, bilateral	EYE004	Uveitis and ocular inflammation
H20049	Secondary noninfectious iridocyclitis, unspecified eye	EYE004	Uveitis and ocular inflammation
H20051	Hypopyon, right eye	EYE004	Uveitis and ocular inflammation
H20052	Hypopyon, left eye	EYE004	Uveitis and ocular inflammation
H20053	Hypopyon, bilateral	EYE004	Uveitis and ocular inflammation
H20059	Hypopyon, unspecified eye	EYE004	Uveitis and ocular inflammation
H2010	Chronic iridocyclitis, unspecified eye	EYE004	Uveitis and ocular inflammation
H2011	Chronic iridocyclitis, right eye	EYE004	Uveitis and ocular inflammation
H2012	Chronic iridocyclitis, left eye	EYE004	Uveitis and ocular inflammation
H2013	Chronic iridocyclitis, bilateral	EYE004	Uveitis and ocular inflammation
H2020	Lens-induced iridocyclitis, unspecified eye	EYE004	Uveitis and ocular inflammation
H2021	Lens-induced iridocyclitis, right eye	EYE004	Uveitis and ocular inflammation
H2022	Lens-induced iridocyclitis, left eye	EYE004	Uveitis and ocular inflammation
H2023	Lens-induced iridocyclitis, bilateral	EYE004	Uveitis and ocular inflammation
H20811	Fuchs' heterochromic cyclitis, right eye	EYE004	Uveitis and ocular inflammation
H20812	Fuchs' heterochromic cyclitis, left eye	EYE004	Uveitis and ocular inflammation
H20813	Fuchs' heterochromic cyclitis, bilateral	EYE004	Uveitis and ocular inflammation
H20819	Fuchs' heterochromic cyclitis, unspecified eye	EYE004	Uveitis and ocular inflammation
H20821	Vogt-Koyanagi syndrome, right eye	EYE004	Uveitis and ocular inflammation
H20822	Vogt-Koyanagi syndrome, left eye	EYE004	Uveitis and ocular inflammation
H20823	Vogt-Koyanagi syndrome, bilateral	EYE004	Uveitis and ocular inflammation
H20829	Vogt-Koyanagi syndrome, unspecified eye	EYE004	Uveitis and ocular inflammation
H209	Unspecified iridocyclitis	EYE004	Uveitis and ocular inflammation
H30001	Unspecified focal chorioretinal inflammation, right eye	EYE004	Uveitis and ocular inflammation
H30002	Unspecified focal chorioretinal inflammation, left eye	EYE004	Uveitis and ocular inflammation
H30003	Unspecified focal chorioretinal inflammation, bilateral	EYE004	Uveitis and ocular inflammation
H30009	Unspecified focal chorioretinal inflammation, unspecified eye	EYE004	Uveitis and ocular inflammation
H30011	Focal chorioretinal inflammation, juxtapapillary, right eye	EYE004	Uveitis and ocular inflammation
H30012	Focal chorioretinal inflammation, juxtapapillary, left eye	EYE004	Uveitis and ocular inflammation
H30013	Focal chorioretinal inflammation, juxtapapillary, bilateral	EYE004	Uveitis and ocular inflammation
H30019	Focal chorioretinal inflammation, juxtapapillary, unspecified eye	EYE004	Uveitis and ocular inflammation
H30021	Focal chorioretinal inflammation of posterior pole, right eye	EYE004	Uveitis and ocular inflammation
H30022	Focal chorioretinal inflammation of posterior pole, left eye	EYE004	Uveitis and ocular inflammation
H30023	Focal chorioretinal inflammation of posterior pole, bilateral	EYE004	Uveitis and ocular inflammation
H30029	Focal chorioretinal inflammation of posterior pole, unspecified eye	EYE004	Uveitis and ocular inflammation
H30031	Focal chorioretinal inflammation, peripheral, right eye	EYE004	Uveitis and ocular inflammation
H30032	Focal chorioretinal inflammation, peripheral, left eye	EYE004	Uveitis and ocular inflammation
H30033	Focal chorioretinal inflammation, peripheral, bilateral	EYE004	Uveitis and ocular inflammation
H30039	Focal chorioretinal inflammation, peripheral, unspecified eye	EYE004	Uveitis and ocular inflammation
H30041	Focal chorioretinal inflammation, macular or paramacular, right eye	EYE004	Uveitis and ocular inflammation
H30042	Focal chorioretinal inflammation, macular or paramacular, left eye	EYE004	Uveitis and ocular inflammation
H30043	Focal chorioretinal inflammation, macular or paramacular, bilateral	EYE004	Uveitis and ocular inflammation
H30049	Focal chorioretinal inflammation, macular or paramacular, unspecified eye	EYE004	Uveitis and ocular inflammation
H30101	Unspecified disseminated chorioretinal inflammation, right eye	EYE004	Uveitis and ocular inflammation
H30102	Unspecified disseminated chorioretinal inflammation, left eye	EYE004	Uveitis and ocular inflammation
H30103	Unspecified disseminated chorioretinal inflammation, bilateral	EYE004	Uveitis and ocular inflammation
H30109	Unspecified disseminated chorioretinal inflammation, unspecified eye	EYE004	Uveitis and ocular inflammation
H30111	Disseminated chorioretinal inflammation of posterior pole, right eye	EYE004	Uveitis and ocular inflammation
H30112	Disseminated chorioretinal inflammation of posterior pole, left eye	EYE004	Uveitis and ocular inflammation
H30113	Disseminated chorioretinal inflammation of posterior pole, bilateral	EYE004	Uveitis and ocular inflammation
H30119	Disseminated chorioretinal inflammation of posterior pole, unspecified eye	EYE004	Uveitis and ocular inflammation
H30121	Disseminated chorioretinal inflammation, peripheral right eye	EYE004	Uveitis and ocular inflammation
H30122	Disseminated chorioretinal inflammation, peripheral, left eye	EYE004	Uveitis and ocular inflammation
H30123	Disseminated chorioretinal inflammation, peripheral, bilateral	EYE004	Uveitis and ocular inflammation
H30129	Disseminated chorioretinal inflammation, peripheral, unspecified eye	EYE004	Uveitis and ocular inflammation
H30131	Disseminated chorioretinal inflammation, generalized, right eye	EYE004	Uveitis and ocular inflammation
H30132	Disseminated chorioretinal inflammation, generalized, left eye	EYE004	Uveitis and ocular inflammation
H30133	Disseminated chorioretinal inflammation, generalized, bilateral	EYE004	Uveitis and ocular inflammation
H30139	Disseminated chorioretinal inflammation, generalized, unspecified eye	EYE004	Uveitis and ocular inflammation
H30141	Acute posterior multifocal placoid pigment epitheliopathy, right eye	EYE004	Uveitis and ocular inflammation
H30142	Acute posterior multifocal placoid pigment epitheliopathy, left eye	EYE004	Uveitis and ocular inflammation
H30143	Acute posterior multifocal placoid pigment epitheliopathy, bilateral	EYE004	Uveitis and ocular inflammation
H30149	Acute posterior multifocal placoid pigment epitheliopathy, unspecified eye	EYE004	Uveitis and ocular inflammation
H3020	Posterior cyclitis, unspecified eye	EYE004	Uveitis and ocular inflammation
H3021	Posterior cyclitis, right eye	EYE004	Uveitis and ocular inflammation
H3022	Posterior cyclitis, left eye	EYE004	Uveitis and ocular inflammation
H3023	Posterior cyclitis, bilateral	EYE004	Uveitis and ocular inflammation
H30811	Harada's disease, right eye	EYE004	Uveitis and ocular inflammation
H30812	Harada's disease, left eye	EYE004	Uveitis and ocular inflammation
H30813	Harada's disease, bilateral	EYE004	Uveitis and ocular inflammation
H30819	Harada's disease, unspecified eye	EYE004	Uveitis and ocular inflammation
H30891	Other chorioretinal inflammations, right eye	EYE004	Uveitis and ocular inflammation
H30892	Other chorioretinal inflammations, left eye	EYE004	Uveitis and ocular inflammation
H30893	Other chorioretinal inflammations, bilateral	EYE004	Uveitis and ocular inflammation
H30899	Other chorioretinal inflammations, unspecified eye	EYE004	Uveitis and ocular inflammation
H3090	Unspecified chorioretinal inflammation, unspecified eye	EYE004	Uveitis and ocular inflammation
H3091	Unspecified chorioretinal inflammation, right eye	EYE004	Uveitis and ocular inflammation
H3092	Unspecified chorioretinal inflammation, left eye	EYE004	Uveitis and ocular inflammation
H3093	Unspecified chorioretinal inflammation, bilateral	EYE004	Uveitis and ocular inflammation
H44001	Unspecified purulent endophthalmitis, right eye	EYE004	Uveitis and ocular inflammation
H44002	Unspecified purulent endophthalmitis, left eye	EYE004	Uveitis and ocular inflammation
H44003	Unspecified purulent endophthalmitis, bilateral	EYE004	Uveitis and ocular inflammation
H44009	Unspecified purulent endophthalmitis, unspecified eye	EYE004	Uveitis and ocular inflammation
H44011	Panophthalmitis (acute), right eye	EYE004	Uveitis and ocular inflammation
H44012	Panophthalmitis (acute), left eye	EYE004	Uveitis and ocular inflammation
H44013	Panophthalmitis (acute), bilateral	EYE004	Uveitis and ocular inflammation
H44019	Panophthalmitis (acute), unspecified eye	EYE004	Uveitis and ocular inflammation
H44021	Vitreous abscess (chronic), right eye	EYE004	Uveitis and ocular inflammation
H44022	Vitreous abscess (chronic), left eye	EYE004	Uveitis and ocular inflammation
H44023	Vitreous abscess (chronic), bilateral	EYE004	Uveitis and ocular inflammation
H44029	Vitreous abscess (chronic), unspecified eye	EYE004	Uveitis and ocular inflammation
H44111	Panuveitis, right eye	EYE004	Uveitis and ocular inflammation
H44112	Panuveitis, left eye	EYE004	Uveitis and ocular inflammation
H44113	Panuveitis, bilateral	EYE004	Uveitis and ocular inflammation
H44119	Panuveitis, unspecified eye	EYE004	Uveitis and ocular inflammation
H44121	Parasitic endophthalmitis, unspecified, right eye	EYE004	Uveitis and ocular inflammation
H44122	Parasitic endophthalmitis, unspecified, left eye	EYE004	Uveitis and ocular inflammation
H44123	Parasitic endophthalmitis, unspecified, bilateral	EYE004	Uveitis and ocular inflammation
H44129	Parasitic endophthalmitis, unspecified, unspecified eye	EYE004	Uveitis and ocular inflammation
H44131	Sympathetic uveitis, right eye	EYE004	Uveitis and ocular inflammation
H44132	Sympathetic uveitis, left eye	EYE004	Uveitis and ocular inflammation
H44133	Sympathetic uveitis, bilateral	EYE004	Uveitis and ocular inflammation
H44139	Sympathetic uveitis, unspecified eye	EYE004	Uveitis and ocular inflammation
H4419	Other endophthalmitis	EYE004	Uveitis and ocular inflammation
H9201	Otalgia, right ear	EAR006	Other specified and unspecified disorders of the ear
H9202	Otalgia, left ear	EAR006	Other specified and unspecified disorders of the ear
H9203	Otalgia, bilateral	EAR006	Other specified and unspecified disorders of the ear
H9209	Otalgia, unspecified ear	EAR006	Other specified and unspecified disorders of the ear
I8000	Phlebitis and thrombophlebitis of superficial vessels of unspecified lower extremity	CIR033	Acute phlebitis; thrombophlebitis and thromboembolism
I8001	Phlebitis and thrombophlebitis of superficial vessels of right lower extremity	CIR033	Acute phlebitis; thrombophlebitis and thromboembolism
I8002	Phlebitis and thrombophlebitis of superficial vessels of left lower extremity	CIR033	Acute phlebitis; thrombophlebitis and thromboembolism
I8003	Phlebitis and thrombophlebitis of superficial vessels of lower extremities, bilateral	CIR033	Acute phlebitis; thrombophlebitis and thromboembolism
I8010	Phlebitis and thrombophlebitis of unspecified femoral vein	CIR033	Acute phlebitis; thrombophlebitis and thromboembolism
I8011	Phlebitis and thrombophlebitis of right femoral vein	CIR033	Acute phlebitis; thrombophlebitis and thromboembolism
I8012	Phlebitis and thrombophlebitis of left femoral vein	CIR033	Acute phlebitis; thrombophlebitis and thromboembolism
I8013	Phlebitis and thrombophlebitis of femoral vein, bilateral	CIR033	Acute phlebitis; thrombophlebitis and thromboembolism
I80201	Phlebitis and thrombophlebitis of unspecified deep vessels of right lower extremity	CIR033	Acute phlebitis; thrombophlebitis and thromboembolism
I80202	Phlebitis and thrombophlebitis of unspecified deep vessels of left lower extremity	CIR033	Acute phlebitis; thrombophlebitis and thromboembolism
I80203	Phlebitis and thrombophlebitis of unspecified deep vessels of lower extremities, bilateral	CIR033	Acute phlebitis; thrombophlebitis and thromboembolism
I80209	Phlebitis and thrombophlebitis of unspecified deep vessels of unspecified lower extremity	CIR033	Acute phlebitis; thrombophlebitis and thromboembolism
I80211	Phlebitis and thrombophlebitis of right iliac vein	CIR033	Acute phlebitis; thrombophlebitis and thromboembolism
I80212	Phlebitis and thrombophlebitis of left iliac vein	CIR033	Acute phlebitis; thrombophlebitis and thromboembolism
I80213	Phlebitis and thrombophlebitis of iliac vein, bilateral	CIR033	Acute phlebitis; thrombophlebitis and thromboembolism
I80219	Phlebitis and thrombophlebitis of unspecified iliac vein	CIR033	Acute phlebitis; thrombophlebitis and thromboembolism
I80221	Phlebitis and thrombophlebitis of right popliteal vein	CIR033	Acute phlebitis; thrombophlebitis and thromboembolism
I80222	Phlebitis and thrombophlebitis of left popliteal vein	CIR033	Acute phlebitis; thrombophlebitis and thromboembolism
I80223	Phlebitis and thrombophlebitis of popliteal vein, bilateral	CIR033	Acute phlebitis; thrombophlebitis and thromboembolism
I80229	Phlebitis and thrombophlebitis of unspecified popliteal vein	CIR033	Acute phlebitis; thrombophlebitis and thromboembolism
I80231	Phlebitis and thrombophlebitis of right tibial vein	CIR033	Acute phlebitis; thrombophlebitis and thromboembolism
I80232	Phlebitis and thrombophlebitis of left tibial vein	CIR033	Acute phlebitis; thrombophlebitis and thromboembolism
I80233	Phlebitis and thrombophlebitis of tibial vein, bilateral	CIR033	Acute phlebitis; thrombophlebitis and thromboembolism
I80239	Phlebitis and thrombophlebitis of unspecified tibial vein	CIR033	Acute phlebitis; thrombophlebitis and thromboembolism
I80241	Phlebitis and thrombophlebitis of right peroneal vein	CIR033	Acute phlebitis; thrombophlebitis and thromboembolism
I80242	Phlebitis and thrombophlebitis of left peroneal vein	CIR033	Acute phlebitis; thrombophlebitis and thromboembolism
I80243	Phlebitis and thrombophlebitis of peroneal vein, bilateral	CIR033	Acute phlebitis; thrombophlebitis and thromboembolism
I80249	Phlebitis and thrombophlebitis of unspecified peroneal vein	CIR033	Acute phlebitis; thrombophlebitis and thromboembolism
I80251	Phlebitis and thrombophlebitis of right calf muscular vein	CIR033	Acute phlebitis; thrombophlebitis and thromboembolism
I80252	Phlebitis and thrombophlebitis of left calf muscular vein	CIR033	Acute phlebitis; thrombophlebitis and thromboembolism
I80253	Phlebitis and thrombophlebitis of calf muscular vein, bilateral	CIR033	Acute phlebitis; thrombophlebitis and thromboembolism
I80259	Phlebitis and thrombophlebitis of unspecified calf muscular vein	CIR033	Acute phlebitis; thrombophlebitis and thromboembolism
I80291	Phlebitis and thrombophlebitis of other deep vessels of right lower extremity	CIR033	Acute phlebitis; thrombophlebitis and thromboembolism
I80292	Phlebitis and thrombophlebitis of other deep vessels of left lower extremity	CIR033	Acute phlebitis; thrombophlebitis and thromboembolism
I80293	Phlebitis and thrombophlebitis of other deep vessels of lower extremity, bilateral	CIR033	Acute phlebitis; thrombophlebitis and thromboembolism
I80299	Phlebitis and thrombophlebitis of other deep vessels of unspecified lower extremity	CIR033	Acute phlebitis; thrombophlebitis and thromboembolism
I803	Phlebitis and thrombophlebitis of lower extremities, unspecified	CIR033	Acute phlebitis; thrombophlebitis and thromboembolism
I808	Phlebitis and thrombophlebitis of other sites	CIR033	Acute phlebitis; thrombophlebitis and thromboembolism
I809	Phlebitis and thrombophlebitis of unspecified site	CIR033	Acute phlebitis; thrombophlebitis and thromboembolism
I81	Portal vein thrombosis	CIR033	Acute phlebitis; thrombophlebitis and thromboembolism
I820	Budd-Chiari syndrome	CIR033	Acute phlebitis; thrombophlebitis and thromboembolism
I821	Thrombophlebitis migrans	CIR033	Acute phlebitis; thrombophlebitis and thromboembolism
I82210	Acute embolism and thrombosis of superior vena cava	CIR033	Acute phlebitis; thrombophlebitis and thromboembolism
I82220	Acute embolism and thrombosis of inferior vena cava	CIR033	Acute phlebitis; thrombophlebitis and thromboembolism
I82290	Acute embolism and thrombosis of other thoracic veins	CIR033	Acute phlebitis; thrombophlebitis and thromboembolism
I823	Embolism and thrombosis of renal vein	CIR033	Acute phlebitis; thrombophlebitis and thromboembolism
I82401	Acute embolism and thrombosis of unspecified deep veins of right lower extremity	CIR033	Acute phlebitis; thrombophlebitis and thromboembolism
I82402	Acute embolism and thrombosis of unspecified deep veins of left lower extremity	CIR033	Acute phlebitis; thrombophlebitis and thromboembolism
I82403	Acute embolism and thrombosis of unspecified deep veins of lower extremity, bilateral	CIR033	Acute phlebitis; thrombophlebitis and thromboembolism
I82409	Acute embolism and thrombosis of unspecified deep veins of unspecified lower extremity	CIR033	Acute phlebitis; thrombophlebitis and thromboembolism
I82411	Acute embolism and thrombosis of right femoral vein	CIR033	Acute phlebitis; thrombophlebitis and thromboembolism
I82412	Acute embolism and thrombosis of left femoral vein	CIR033	Acute phlebitis; thrombophlebitis and thromboembolism
I82413	Acute embolism and thrombosis of femoral vein, bilateral	CIR033	Acute phlebitis; thrombophlebitis and thromboembolism
I82419	Acute embolism and thrombosis of unspecified femoral vein	CIR033	Acute phlebitis; thrombophlebitis and thromboembolism
I82421	Acute embolism and thrombosis of right iliac vein	CIR033	Acute phlebitis; thrombophlebitis and thromboembolism
I82422	Acute embolism and thrombosis of left iliac vein	CIR033	Acute phlebitis; thrombophlebitis and thromboembolism
I82423	Acute embolism and thrombosis of iliac vein, bilateral	CIR033	Acute phlebitis; thrombophlebitis and thromboembolism
I82429	Acute embolism and thrombosis of unspecified iliac vein	CIR033	Acute phlebitis; thrombophlebitis and thromboembolism
I82431	Acute embolism and thrombosis of right popliteal vein	CIR033	Acute phlebitis; thrombophlebitis and thromboembolism
I82432	Acute embolism and thrombosis of left popliteal vein	CIR033	Acute phlebitis; thrombophlebitis and thromboembolism
I82433	Acute embolism and thrombosis of popliteal vein, bilateral	CIR033	Acute phlebitis; thrombophlebitis and thromboembolism
I82439	Acute embolism and thrombosis of unspecified popliteal vein	CIR033	Acute phlebitis; thrombophlebitis and thromboembolism
I82441	Acute embolism and thrombosis of right tibial vein	CIR033	Acute phlebitis; thrombophlebitis and thromboembolism
I82442	Acute embolism and thrombosis of left tibial vein	CIR033	Acute phlebitis; thrombophlebitis and thromboembolism
I82443	Acute embolism and thrombosis of tibial vein, bilateral	CIR033	Acute phlebitis; thrombophlebitis and thromboembolism
I82449	Acute embolism and thrombosis of unspecified tibial vein	CIR033	Acute phlebitis; thrombophlebitis and thromboembolism
I82451	Acute embolism and thrombosis of right peroneal vein	CIR033	Acute phlebitis; thrombophlebitis and thromboembolism
I82452	Acute embolism and thrombosis of left peroneal vein	CIR033	Acute phlebitis; thrombophlebitis and thromboembolism
I82453	Acute embolism and thrombosis of peroneal vein, bilateral	CIR033	Acute phlebitis; thrombophlebitis and thromboembolism
I82459	Acute embolism and thrombosis of unspecified peroneal vein	CIR033	Acute phlebitis; thrombophlebitis and thromboembolism
I82461	Acute embolism and thrombosis of right calf muscular vein	CIR033	Acute phlebitis; thrombophlebitis and thromboembolism
I82462	Acute embolism and thrombosis of left calf muscular vein	CIR033	Acute phlebitis; thrombophlebitis and thromboembolism
I82463	Acute embolism and thrombosis of calf muscular vein, bilateral	CIR033	Acute phlebitis; thrombophlebitis and thromboembolism
I82469	Acute embolism and thrombosis of unspecified calf muscular vein	CIR033	Acute phlebitis; thrombophlebitis and thromboembolism
I82491	Acute embolism and thrombosis of other specified deep vein of right lower extremity	CIR033	Acute phlebitis; thrombophlebitis and thromboembolism
I82492	Acute embolism and thrombosis of other specified deep vein of left lower extremity	CIR033	Acute phlebitis; thrombophlebitis and thromboembolism
I82493	Acute embolism and thrombosis of other specified deep vein of lower extremity, bilateral	CIR033	Acute phlebitis; thrombophlebitis and thromboembolism
I82499	Acute embolism and thrombosis of other specified deep vein of unspecified lower extremity	CIR033	Acute phlebitis; thrombophlebitis and thromboembolism
I824Y1	Acute embolism and thrombosis of unspecified deep veins of right proximal lower extremity	CIR033	Acute phlebitis; thrombophlebitis and thromboembolism
I824Y2	Acute embolism and thrombosis of unspecified deep veins of left proximal lower extremity	CIR033	Acute phlebitis; thrombophlebitis and thromboembolism
I824Y3	Acute embolism and thrombosis of unspecified deep veins of proximal lower extremity, bilateral	CIR033	Acute phlebitis; thrombophlebitis and thromboembolism
I824Y9	Acute embolism and thrombosis of unspecified deep veins of unspecified proximal lower extremity	CIR033	Acute phlebitis; thrombophlebitis and thromboembolism
I824Z1	Acute embolism and thrombosis of unspecified deep veins of right distal lower extremity	CIR033	Acute phlebitis; thrombophlebitis and thromboembolism
I824Z2	Acute embolism and thrombosis of unspecified deep veins of left distal lower extremity	CIR033	Acute phlebitis; thrombophlebitis and thromboembolism
I824Z3	Acute embolism and thrombosis of unspecified deep veins of distal lower extremity, bilateral	CIR033	Acute phlebitis; thrombophlebitis and thromboembolism
I824Z9	Acute embolism and thrombosis of unspecified deep veins of unspecified distal lower extremity	CIR033	Acute phlebitis; thrombophlebitis and thromboembolism
I82601	Acute embolism and thrombosis of unspecified veins of right upper extremity	CIR033	Acute phlebitis; thrombophlebitis and thromboembolism
I82602	Acute embolism and thrombosis of unspecified veins of left upper extremity	CIR033	Acute phlebitis; thrombophlebitis and thromboembolism
I82603	Acute embolism and thrombosis of unspecified veins of upper extremity, bilateral	CIR033	Acute phlebitis; thrombophlebitis and thromboembolism
I82609	Acute embolism and thrombosis of unspecified veins of unspecified upper extremity	CIR033	Acute phlebitis; thrombophlebitis and thromboembolism
I82611	Acute embolism and thrombosis of superficial veins of right upper extremity	CIR033	Acute phlebitis; thrombophlebitis and thromboembolism
I82612	Acute embolism and thrombosis of superficial veins of left upper extremity	CIR033	Acute phlebitis; thrombophlebitis and thromboembolism
I82613	Acute embolism and thrombosis of superficial veins of upper extremity, bilateral	CIR033	Acute phlebitis; thrombophlebitis and thromboembolism
I82619	Acute embolism and thrombosis of superficial veins of unspecified upper extremity	CIR033	Acute phlebitis; thrombophlebitis and thromboembolism
I82621	Acute embolism and thrombosis of deep veins of right upper extremity	CIR033	Acute phlebitis; thrombophlebitis and thromboembolism
I82622	Acute embolism and thrombosis of deep veins of left upper extremity	CIR033	Acute phlebitis; thrombophlebitis and thromboembolism
I82623	Acute embolism and thrombosis of deep veins of upper extremity, bilateral	CIR033	Acute phlebitis; thrombophlebitis and thromboembolism
I82629	Acute embolism and thrombosis of deep veins of unspecified upper extremity	CIR033	Acute phlebitis; thrombophlebitis and thromboembolism
I82811	Embolism and thrombosis of superficial veins of right lower extremity	CIR033	Acute phlebitis; thrombophlebitis and thromboembolism
I82812	Embolism and thrombosis of superficial veins of left lower extremity	CIR033	Acute phlebitis; thrombophlebitis and thromboembolism
I82813	Embolism and thrombosis of superficial veins of lower extremities, bilateral	CIR033	Acute phlebitis; thrombophlebitis and thromboembolism
I82819	Embolism and thrombosis of superficial veins of unspecified lower extremity	CIR033	Acute phlebitis; thrombophlebitis and thromboembolism
I82890	Acute embolism and thrombosis of other specified veins	CIR033	Acute phlebitis; thrombophlebitis and thromboembolism
I8290	Acute embolism and thrombosis of unspecified vein	CIR033	Acute phlebitis; thrombophlebitis and thromboembolism
I82A11	Acute embolism and thrombosis of right axillary vein	CIR033	Acute phlebitis; thrombophlebitis and thromboembolism
I82A12	Acute embolism and thrombosis of left axillary vein	CIR033	Acute phlebitis; thrombophlebitis and thromboembolism
I82A13	Acute embolism and thrombosis of axillary vein, bilateral	CIR033	Acute phlebitis; thrombophlebitis and thromboembolism
I82A19	Acute embolism and thrombosis of unspecified axillary vein	CIR033	Acute phlebitis; thrombophlebitis and thromboembolism
I82B11	Acute embolism and thrombosis of right subclavian vein	CIR033	Acute phlebitis; thrombophlebitis and thromboembolism
I82B12	Acute embolism and thrombosis of left subclavian vein	CIR033	Acute phlebitis; thrombophlebitis and thromboembolism
I82B13	Acute embolism and thrombosis of subclavian vein, bilateral	CIR033	Acute phlebitis; thrombophlebitis and thromboembolism
I82B19	Acute embolism and thrombosis of unspecified subclavian vein	CIR033	Acute phlebitis; thrombophlebitis and thromboembolism
I82C11	Acute embolism and thrombosis of right internal jugular vein	CIR033	Acute phlebitis; thrombophlebitis and thromboembolism
I82C12	Acute embolism and thrombosis of left internal jugular vein	CIR033	Acute phlebitis; thrombophlebitis and thromboembolism
I82C13	Acute embolism and thrombosis of internal jugular vein, bilateral	CIR033	Acute phlebitis; thrombophlebitis and thromboembolism
I82C19	Acute embolism and thrombosis of unspecified internal jugular vein	CIR033	Acute phlebitis; thrombophlebitis and thromboembolism
I96	Gangrene, not elsewhere classified	CIR028	Gangrene
J0300	Acute streptococcal tonsillitis, unspecified	RSP004	Acute and chronic tonsillitis
J0301	Acute recurrent streptococcal tonsillitis	RSP004	Acute and chronic tonsillitis
J0380	Acute tonsillitis due to other specified organisms	RSP004	Acute and chronic tonsillitis
J0381	Acute recurrent tonsillitis due to other specified organisms	RSP004	Acute and chronic tonsillitis
J0390	Acute tonsillitis, unspecified	RSP004	Acute and chronic tonsillitis
J0391	Acute recurrent tonsillitis, unspecified	RSP004	Acute and chronic tonsillitis
J3501	Chronic tonsillitis	RSP004	Acute and chronic tonsillitis
J3502	Chronic adenoiditis	RSP004	Acute and chronic tonsillitis
J3503	Chronic tonsillitis and adenoiditis	RSP004	Acute and chronic tonsillitis
J351	Hypertrophy of tonsils	RSP004	Acute and chronic tonsillitis
J352	Hypertrophy of adenoids	RSP004	Acute and chronic tonsillitis
J353	Hypertrophy of tonsils with hypertrophy of adenoids	RSP004	Acute and chronic tonsillitis
J358	Other chronic diseases of tonsils and adenoids	RSP004	Acute and chronic tonsillitis
J359	Chronic disease of tonsils and adenoids, unspecified	RSP004	Acute and chronic tonsillitis
J36	Peritonsillar abscess	RSP004	Acute and chronic tonsillitis
J850	Gangrene and necrosis of lung	CIR028	Gangrene
K000	Anodontia	DIG002	Disorders of teeth and gingiva
K001	Supernumerary teeth	DIG002	Disorders of teeth and gingiva
K002	Abnormalities of size and form of teeth	DIG002	Disorders of teeth and gingiva
K003	Mottled teeth	DIG002	Disorders of teeth and gingiva
K004	Disturbances in tooth formation	DIG002	Disorders of teeth and gingiva
K005	Hereditary disturbances in tooth structure, not elsewhere classified	DIG002	Disorders of teeth and gingiva
K006	Disturbances in tooth eruption	DIG002	Disorders of teeth and gingiva
K007	Teething syndrome	DIG002	Disorders of teeth and gingiva
K008	Other disorders of tooth development	DIG002	Disorders of teeth and gingiva
K009	Disorder of tooth development, unspecified	DIG002	Disorders of teeth and gingiva
K010	Embedded teeth	DIG002	Disorders of teeth and gingiva
K011	Impacted teeth	DIG002	Disorders of teeth and gingiva
K023	Arrested dental caries	DIG002	Disorders of teeth and gingiva
K0251	Dental caries on pit and fissure surface limited to enamel	DIG002	Disorders of teeth and gingiva
K0261	Dental caries on smooth surface limited to enamel	DIG002	Disorders of teeth and gingiva
K0262	Dental caries on smooth surface penetrating into dentin	DIG002	Disorders of teeth and gingiva
K0263	Dental caries on smooth surface penetrating into pulp	DIG002	Disorders of teeth and gingiva
K027	Dental root caries	DIG002	Disorders of teeth and gingiva
K029	Dental caries, unspecified	DIG002	Disorders of teeth and gingiva
K030	Excessive attrition of teeth	DIG002	Disorders of teeth and gingiva
K031	Abrasion of teeth	DIG002	Disorders of teeth and gingiva
K032	Erosion of teeth	DIG002	Disorders of teeth and gingiva
K033	Pathological resorption of teeth	DIG002	Disorders of teeth and gingiva
K034	Hypercementosis	DIG002	Disorders of teeth and gingiva
K035	Ankylosis of teeth	DIG002	Disorders of teeth and gingiva
K036	Deposits [accretions] on teeth	DIG002	Disorders of teeth and gingiva
K037	Posteruptive color changes of dental hard tissues	DIG002	Disorders of teeth and gingiva
K0381	Cracked tooth	DIG002	Disorders of teeth and gingiva
K0389	Other specified diseases of hard tissues of teeth	DIG002	Disorders of teeth and gingiva
K039	Disease of hard tissues of teeth, unspecified	DIG002	Disorders of teeth and gingiva
K0401	Reversible pulpitis	DIG002	Disorders of teeth and gingiva
K0402	Irreversible pulpitis	DIG002	Disorders of teeth and gingiva
K041	Necrosis of pulp	DIG002	Disorders of teeth and gingiva
K042	Pulp degeneration	DIG002	Disorders of teeth and gingiva
K043	Abnormal hard tissue formation in pulp	DIG002	Disorders of teeth and gingiva
K044	Acute apical periodontitis of pulpal origin	DIG002	Disorders of teeth and gingiva
K045	Chronic apical periodontitis	DIG002	Disorders of teeth and gingiva
K046	Periapical abscess with sinus	DIG002	Disorders of teeth and gingiva
K047	Periapical abscess without sinus	DIG002	Disorders of teeth and gingiva
K048	Radicular cyst	DIG002	Disorders of teeth and gingiva
K0490	Unspecified diseases of pulp and periapical tissues	DIG002	Disorders of teeth and gingiva
K0499	Other diseases of pulp and periapical tissues	DIG002	Disorders of teeth and gingiva
K0500	Acute gingivitis, plaque induced	DIG002	Disorders of teeth and gingiva
K0501	Acute gingivitis, non-plaque induced	DIG002	Disorders of teeth and gingiva
K0510	Chronic gingivitis, plaque induced	DIG002	Disorders of teeth and gingiva
K0511	Chronic gingivitis, non-plaque induced	DIG002	Disorders of teeth and gingiva
K0520	Aggressive periodontitis, unspecified	DIG002	Disorders of teeth and gingiva
K0521	Aggressive periodontitis, localized	DIG002	Disorders of teeth and gingiva
K05211	Aggressive periodontitis, localized, slight	DIG002	Disorders of teeth and gingiva
K05212	Aggressive periodontitis, localized, moderate	DIG002	Disorders of teeth and gingiva
K05213	Aggressive periodontitis, localized, severe	DIG002	Disorders of teeth and gingiva
K05219	Aggressive periodontitis, localized, unspecified severity	DIG002	Disorders of teeth and gingiva
K05221	Aggressive periodontitis, generalized, slight	DIG002	Disorders of teeth and gingiva
K05222	Aggressive periodontitis, generalized, moderate	DIG002	Disorders of teeth and gingiva
K05223	Aggressive periodontitis, generalized, severe	DIG002	Disorders of teeth and gingiva
K05229	Aggressive periodontitis, generalized, unspecified severity	DIG002	Disorders of teeth and gingiva
K0530	Chronic periodontitis, unspecified	DIG002	Disorders of teeth and gingiva
K0531	Chronic periodontitis, localized	DIG002	Disorders of teeth and gingiva
K05311	Chronic periodontitis, localized, slight	DIG002	Disorders of teeth and gingiva
K05312	Chronic periodontitis, localized, moderate	DIG002	Disorders of teeth and gingiva
K05313	Chronic periodontitis, localized, severe	DIG002	Disorders of teeth and gingiva
K05319	Chronic periodontitis, localized, unspecified severity	DIG002	Disorders of teeth and gingiva
K05321	Chronic periodontitis, generalized, slight	DIG002	Disorders of teeth and gingiva
K05322	Chronic periodontitis, generalized, moderate	DIG002	Disorders of teeth and gingiva
K05323	Chronic periodontitis, generalized, severe	DIG002	Disorders of teeth and gingiva
K05329	Chronic periodontitis, generalized, unspecified severity	DIG002	Disorders of teeth and gingiva
K054	Periodontosis	DIG002	Disorders of teeth and gingiva
K055	Other periodontal diseases	DIG002	Disorders of teeth and gingiva
K056	Periodontal disease, unspecified	DIG002	Disorders of teeth and gingiva
K06010	Localized gingival recession, unspecified	DIG002	Disorders of teeth and gingiva
K06011	Localized gingival recession, minimal	DIG002	Disorders of teeth and gingiva
K06012	Localized gingival recession, moderate	DIG002	Disorders of teeth and gingiva
K06013	Localized gingival recession, severe	DIG002	Disorders of teeth and gingiva
K06020	Generalized gingival recession, unspecified	DIG002	Disorders of teeth and gingiva
K06021	Generalized gingival recession, minimal	DIG002	Disorders of teeth and gingiva
K06022	Generalized gingival recession, moderate	DIG002	Disorders of teeth and gingiva
K06023	Generalized gingival recession, severe	DIG002	Disorders of teeth and gingiva
K061	Gingival enlargement	DIG002	Disorders of teeth and gingiva
K062	Gingival and edentulous alveolar ridge lesions associated with trauma	DIG002	Disorders of teeth and gingiva
K063	Horizontal alveolar bone loss	DIG002	Disorders of teeth and gingiva
K068	Other specified disorders of gingiva and edentulous alveolar ridge	DIG002	Disorders of teeth and gingiva
K080	Exfoliation of teeth due to systemic causes	DIG002	Disorders of teeth and gingiva
K08101	Complete loss of teeth, unspecified cause, class I	DIG002	Disorders of teeth and gingiva
K08102	Complete loss of teeth, unspecified cause, class II	DIG002	Disorders of teeth and gingiva
K08103	Complete loss of teeth, unspecified cause, class III	DIG002	Disorders of teeth and gingiva
K08104	Complete loss of teeth, unspecified cause, class IV	DIG002	Disorders of teeth and gingiva
K08109	Complete loss of teeth, unspecified cause, unspecified class	DIG002	Disorders of teeth and gingiva
K0820	Unspecified atrophy of edentulous alveolar ridge	DIG002	Disorders of teeth and gingiva
K0821	Minimal atrophy of the mandible	DIG002	Disorders of teeth and gingiva
K0822	Moderate atrophy of the mandible	DIG002	Disorders of teeth and gingiva
K0823	Severe atrophy of the mandible	DIG002	Disorders of teeth and gingiva
K0824	Minimal atrophy of maxilla	DIG002	Disorders of teeth and gingiva
K0825	Moderate atrophy of the maxilla	DIG002	Disorders of teeth and gingiva
K0826	Severe atrophy of the maxilla	DIG002	Disorders of teeth and gingiva
K083	Retained dental root	DIG002	Disorders of teeth and gingiva
K08401	Partial loss of teeth, unspecified cause, class I	DIG002	Disorders of teeth and gingiva
K08402	Partial loss of teeth, unspecified cause, class II	DIG002	Disorders of teeth and gingiva
K08403	Partial loss of teeth, unspecified cause, class III	DIG002	Disorders of teeth and gingiva
K08404	Partial loss of teeth, unspecified cause, class IV	DIG002	Disorders of teeth and gingiva
K08409	Partial loss of teeth, unspecified cause, unspecified class	DIG002	Disorders of teeth and gingiva
K08419	Partial loss of teeth due to trauma, unspecified class	DIG002	Disorders of teeth and gingiva
K08429	Partial loss of teeth due to periodontal diseases, unspecified class	DIG002	Disorders of teeth and gingiva
K08439	Partial loss of teeth due to caries, unspecified class	DIG002	Disorders of teeth and gingiva
K08499	Partial loss of teeth due to other specified cause, unspecified class	DIG002	Disorders of teeth and gingiva
K0850	Unsatisfactory restoration of tooth, unspecified	DIG002	Disorders of teeth and gingiva
K0851	Open restoration margins of tooth	DIG002	Disorders of teeth and gingiva
K0852	Unrepairable overhanging of dental restorative materials	DIG002	Disorders of teeth and gingiva
K08530	Fractured dental restorative material without loss of material	DIG002	Disorders of teeth and gingiva
K08531	Fractured dental restorative material with loss of material	DIG002	Disorders of teeth and gingiva
K0854	Contour of existing restoration of tooth biologically incompatible with oral health	DIG002	Disorders of teeth and gingiva
K0855	Allergy to existing dental restorative material	DIG002	Disorders of teeth and gingiva
K0856	Poor aesthetic of existing restoration of tooth	DIG002	Disorders of teeth and gingiva
K0859	Other unsatisfactory restoration of tooth	DIG002	Disorders of teeth and gingiva
K088	Other specified disorders of teeth and supporting structures	DIG002	Disorders of teeth and gingiva
K0881	Primary occlusal trauma	DIG002	Disorders of teeth and gingiva
K0882	Secondary occlusal trauma	DIG002	Disorders of teeth and gingiva
K0889	Other specified disorders of teeth and supporting structures	DIG002	Disorders of teeth and gingiva
K089	Disorder of teeth and supporting structures, unspecified	DIG002	Disorders of teeth and gingiva
K090	Developmental odontogenic cysts	DIG002	Disorders of teeth and gingiva
K091	Developmental (nonodontogenic) cysts of oral region	DIG002	Disorders of teeth and gingiva
K098	Other cysts of oral region, not elsewhere classified	DIG003	Diseases of mouth; excluding dental
K099	Cyst of oral region, unspecified	DIG003	Diseases of mouth; excluding dental
K110	Atrophy of salivary gland	DIG003	Diseases of mouth; excluding dental
K111	Hypertrophy of salivary gland	DIG003	Diseases of mouth; excluding dental
K1120	Sialoadenitis, unspecified	DIG003	Diseases of mouth; excluding dental
K113	Abscess of salivary gland	DIG003	Diseases of mouth; excluding dental
K114	Fistula of salivary gland	DIG003	Diseases of mouth; excluding dental
K115	Sialolithiasis	DIG003	Diseases of mouth; excluding dental
K116	Mucocele of salivary gland	DIG003	Diseases of mouth; excluding dental
K117	Disturbances of salivary secretion	DIG003	Diseases of mouth; excluding dental
K118	Other diseases of salivary glands	DIG003	Diseases of mouth; excluding dental
K119	Disease of salivary gland, unspecified	DIG003	Diseases of mouth; excluding dental
K120	Recurrent oral aphthae	DIG003	Diseases of mouth; excluding dental
K121	Other forms of stomatitis	DIG003	Diseases of mouth; excluding dental
K122	Cellulitis and abscess of mouth	DIG003	Diseases of mouth; excluding dental
K1230	Oral mucositis (ulcerative), unspecified	DIG003	Diseases of mouth; excluding dental
K1231	Oral mucositis (ulcerative) due to antineoplastic therapy	NEO074	Conditions due to neoplasm or the treatment of neoplasm
K1232	Oral mucositis (ulcerative) due to other drugs	INJ030	Drug induced or toxic related condition
K1233	Oral mucositis (ulcerative) due to radiation	DIG003	Diseases of mouth; excluding dental
K1239	Other oral mucositis (ulcerative)	DIG003	Diseases of mouth; excluding dental
K130	Diseases of lips	DIG003	Diseases of mouth; excluding dental
K1321	Leukoplakia of oral mucosa, including tongue	DIG003	Diseases of mouth; excluding dental
K1322	Minimal keratinized residual ridge mucosa	DIG003	Diseases of mouth; excluding dental
K1323	Excessive keratinized residual ridge mucosa	DIG003	Diseases of mouth; excluding dental
K1329	Other disturbances of oral epithelium, including tongue	DIG003	Diseases of mouth; excluding dental
K135	Oral submucous fibrosis	DIG003	Diseases of mouth; excluding dental
K1370	Unspecified lesions of oral mucosa	DIG003	Diseases of mouth; excluding dental
K1379	Other lesions of oral mucosa	DIG003	Diseases of mouth; excluding dental
K140	Glossitis	DIG003	Diseases of mouth; excluding dental
K141	Geographic tongue	DIG003	Diseases of mouth; excluding dental
K142	Median rhomboid glossitis	DIG003	Diseases of mouth; excluding dental
K143	Hypertrophy of tongue papillae	DIG003	Diseases of mouth; excluding dental
K144	Atrophy of tongue papillae	DIG003	Diseases of mouth; excluding dental
K145	Plicated tongue	DIG003	Diseases of mouth; excluding dental
K146	Glossodynia	DIG003	Diseases of mouth; excluding dental
K148	Other diseases of tongue	DIG003	Diseases of mouth; excluding dental
K149	Disease of tongue, unspecified	DIG003	Diseases of mouth; excluding dental
K594	Anal spasm	DIG015	Anal and rectal conditions
K600	Acute anal fissure	DIG015	Anal and rectal conditions
K610	Anal abscess	DIG016	Peritonitis and intra-abdominal abscess
K611	Rectal abscess	DIG016	Peritonitis and intra-abdominal abscess
K612	Anorectal abscess	DIG016	Peritonitis and intra-abdominal abscess
K613	Ischiorectal abscess	DIG016	Peritonitis and intra-abdominal abscess
K6131	Horseshoe abscess	DIG016	Peritonitis and intra-abdominal abscess
K6139	Other ischiorectal abscess	DIG016	Peritonitis and intra-abdominal abscess
K614	Intrasphincteric abscess	DIG016	Peritonitis and intra-abdominal abscess
K615	Supralevator abscess	DIG016	Peritonitis and intra-abdominal abscess
K630	Abscess of intestine	DIG016	Peritonitis and intra-abdominal abscess
K650	Generalized (acute) peritonitis	DIG016	Peritonitis and intra-abdominal abscess
K651	Peritoneal abscess	DIG016	Peritonitis and intra-abdominal abscess
K652	Spontaneous bacterial peritonitis	DIG016	Peritonitis and intra-abdominal abscess
K653	Choleperitonitis	DIG016	Peritonitis and intra-abdominal abscess
K654	Sclerosing mesenteritis	DIG016	Peritonitis and intra-abdominal abscess
K658	Other peritonitis	DIG016	Peritonitis and intra-abdominal abscess
K659	Peritonitis, unspecified	DIG016	Peritonitis and intra-abdominal abscess
K6811	Postprocedural retroperitoneal abscess	DIG016	Peritonitis and intra-abdominal abscess
K6812	Psoas muscle abscess	DIG016	Peritonitis and intra-abdominal abscess
K6819	Other retroperitoneal abscess	DIG016	Peritonitis and intra-abdominal abscess
K750	Abscess of liver	DIG016	Peritonitis and intra-abdominal abscess
K850	Idiopathic acute pancreatitis	DIG020	Pancreatic disorders (excluding diabetes)
K8500	Idiopathic acute pancreatitis without necrosis or infection	DIG020	Pancreatic disorders (excluding diabetes)
K8501	Idiopathic acute pancreatitis with uninfected necrosis	DIG020	Pancreatic disorders (excluding diabetes)
K8502	Idiopathic acute pancreatitis with infected necrosis	DIG020	Pancreatic disorders (excluding diabetes)
K851	Biliary acute pancreatitis	DIG020	Pancreatic disorders (excluding diabetes)
K8510	Biliary acute pancreatitis without necrosis or infection	DIG020	Pancreatic disorders (excluding diabetes)
K8511	Biliary acute pancreatitis with uninfected necrosis	DIG020	Pancreatic disorders (excluding diabetes)
K8512	Biliary acute pancreatitis with infected necrosis	DIG020	Pancreatic disorders (excluding diabetes)
K852	Alcohol induced acute pancreatitis	DIG020	Pancreatic disorders (excluding diabetes)
K8520	Alcohol induced acute pancreatitis without necrosis or infection	DIG020	Pancreatic disorders (excluding diabetes)
K8521	Alcohol induced acute pancreatitis with uninfected necrosis	DIG020	Pancreatic disorders (excluding diabetes)
K8522	Alcohol induced acute pancreatitis with infected necrosis	DIG020	Pancreatic disorders (excluding diabetes)
K858	Other acute pancreatitis	DIG020	Pancreatic disorders (excluding diabetes)
K8580	Other acute pancreatitis without necrosis or infection	DIG020	Pancreatic disorders (excluding diabetes)
K8581	Other acute pancreatitis with uninfected necrosis	DIG020	Pancreatic disorders (excluding diabetes)
K8582	Other acute pancreatitis with infected necrosis	DIG020	Pancreatic disorders (excluding diabetes)
K859	Acute pancreatitis, unspecified	DIG020	Pancreatic disorders (excluding diabetes)
K8590	Acute pancreatitis without necrosis or infection, unspecified	DIG020	Pancreatic disorders (excluding diabetes)
K8591	Acute pancreatitis with uninfected necrosis, unspecified	DIG020	Pancreatic disorders (excluding diabetes)
K8592	Acute pancreatitis with infected necrosis, unspecified	DIG020	Pancreatic disorders (excluding diabetes)
M0000	Staphylococcal arthritis, unspecified joint	MUS001	Infective arthritis
M00011	Staphylococcal arthritis, right shoulder	MUS001	Infective arthritis
M00012	Staphylococcal arthritis, left shoulder	MUS001	Infective arthritis
M00019	Staphylococcal arthritis, unspecified shoulder	MUS001	Infective arthritis
M00021	Staphylococcal arthritis, right elbow	MUS001	Infective arthritis
M00022	Staphylococcal arthritis, left elbow	MUS001	Infective arthritis
M00029	Staphylococcal arthritis, unspecified elbow	MUS001	Infective arthritis
M00031	Staphylococcal arthritis, right wrist	MUS001	Infective arthritis
M00032	Staphylococcal arthritis, left wrist	MUS001	Infective arthritis
M00039	Staphylococcal arthritis, unspecified wrist	MUS001	Infective arthritis
M00041	Staphylococcal arthritis, right hand	MUS001	Infective arthritis
M00042	Staphylococcal arthritis, left hand	MUS001	Infective arthritis
M00049	Staphylococcal arthritis, unspecified hand	MUS001	Infective arthritis
M00051	Staphylococcal arthritis, right hip	MUS001	Infective arthritis
M00052	Staphylococcal arthritis, left hip	MUS001	Infective arthritis
M00059	Staphylococcal arthritis, unspecified hip	MUS001	Infective arthritis
M00061	Staphylococcal arthritis, right knee	MUS001	Infective arthritis
M00062	Staphylococcal arthritis, left knee	MUS001	Infective arthritis
M00069	Staphylococcal arthritis, unspecified knee	MUS001	Infective arthritis
M00071	Staphylococcal arthritis, right ankle and foot	MUS001	Infective arthritis
M00072	Staphylococcal arthritis, left ankle and foot	MUS001	Infective arthritis
M00079	Staphylococcal arthritis, unspecified ankle and foot	MUS001	Infective arthritis
M0008	Staphylococcal arthritis, vertebrae	MUS001	Infective arthritis
M0009	Staphylococcal polyarthritis	MUS001	Infective arthritis
M0010	Pneumococcal arthritis, unspecified joint	MUS001	Infective arthritis
M00111	Pneumococcal arthritis, right shoulder	MUS001	Infective arthritis
M00112	Pneumococcal arthritis, left shoulder	MUS001	Infective arthritis
M00119	Pneumococcal arthritis, unspecified shoulder	MUS001	Infective arthritis
M00121	Pneumococcal arthritis, right elbow	MUS001	Infective arthritis
M00122	Pneumococcal arthritis, left elbow	MUS001	Infective arthritis
M00129	Pneumococcal arthritis, unspecified elbow	MUS001	Infective arthritis
M00131	Pneumococcal arthritis, right wrist	MUS001	Infective arthritis
M00132	Pneumococcal arthritis, left wrist	MUS001	Infective arthritis
M00139	Pneumococcal arthritis, unspecified wrist	MUS001	Infective arthritis
M00141	Pneumococcal arthritis, right hand	MUS001	Infective arthritis
M00142	Pneumococcal arthritis, left hand	MUS001	Infective arthritis
M00149	Pneumococcal arthritis, unspecified hand	MUS001	Infective arthritis
M00151	Pneumococcal arthritis, right hip	MUS001	Infective arthritis
M00152	Pneumococcal arthritis, left hip	MUS001	Infective arthritis
M00159	Pneumococcal arthritis, unspecified hip	MUS001	Infective arthritis
M00161	Pneumococcal arthritis, right knee	MUS001	Infective arthritis
M00162	Pneumococcal arthritis, left knee	MUS001	Infective arthritis
M00169	Pneumococcal arthritis, unspecified knee	MUS001	Infective arthritis
M00171	Pneumococcal arthritis, right ankle and foot	MUS001	Infective arthritis
M00172	Pneumococcal arthritis, left ankle and foot	MUS001	Infective arthritis
M00179	Pneumococcal arthritis, unspecified ankle and foot	MUS001	Infective arthritis
M0018	Pneumococcal arthritis, vertebrae	MUS001	Infective arthritis
M0019	Pneumococcal polyarthritis	MUS001	Infective arthritis
M0020	Other streptococcal arthritis, unspecified joint	MUS001	Infective arthritis
M00211	Other streptococcal arthritis, right shoulder	MUS001	Infective arthritis
M00212	Other streptococcal arthritis, left shoulder	MUS001	Infective arthritis
M00219	Other streptococcal arthritis, unspecified shoulder	MUS001	Infective arthritis
M00221	Other streptococcal arthritis, right elbow	MUS001	Infective arthritis
M00222	Other streptococcal arthritis, left elbow	MUS001	Infective arthritis
M00229	Other streptococcal arthritis, unspecified elbow	MUS001	Infective arthritis
M00231	Other streptococcal arthritis, right wrist	MUS001	Infective arthritis
M00232	Other streptococcal arthritis, left wrist	MUS001	Infective arthritis
M00239	Other streptococcal arthritis, unspecified wrist	MUS001	Infective arthritis
M00241	Other streptococcal arthritis, right hand	MUS001	Infective arthritis
M00242	Other streptococcal arthritis, left hand	MUS001	Infective arthritis
M00249	Other streptococcal arthritis, unspecified hand	MUS001	Infective arthritis
M00251	Other streptococcal arthritis, right hip	MUS001	Infective arthritis
M00252	Other streptococcal arthritis, left hip	MUS001	Infective arthritis
M00259	Other streptococcal arthritis, unspecified hip	MUS001	Infective arthritis
M00261	Other streptococcal arthritis, right knee	MUS001	Infective arthritis
M00262	Other streptococcal arthritis, left knee	MUS001	Infective arthritis
M00269	Other streptococcal arthritis, unspecified knee	MUS001	Infective arthritis
M00271	Other streptococcal arthritis, right ankle and foot	MUS001	Infective arthritis
M00272	Other streptococcal arthritis, left ankle and foot	MUS001	Infective arthritis
M00279	Other streptococcal arthritis, unspecified ankle and foot	MUS001	Infective arthritis
M0028	Other streptococcal arthritis, vertebrae	MUS001	Infective arthritis
M0029	Other streptococcal polyarthritis	MUS001	Infective arthritis
M0080	Arthritis due to other bacteria, unspecified joint	MUS001	Infective arthritis
M00811	Arthritis due to other bacteria, right shoulder	MUS001	Infective arthritis
M00812	Arthritis due to other bacteria, left shoulder	MUS001	Infective arthritis
M00819	Arthritis due to other bacteria, unspecified shoulder	MUS001	Infective arthritis
M00821	Arthritis due to other bacteria, right elbow	MUS001	Infective arthritis
M00822	Arthritis due to other bacteria, left elbow	MUS001	Infective arthritis
M00829	Arthritis due to other bacteria, unspecified elbow	MUS001	Infective arthritis
M00831	Arthritis due to other bacteria, right wrist	MUS001	Infective arthritis
M00832	Arthritis due to other bacteria, left wrist	MUS001	Infective arthritis
M00839	Arthritis due to other bacteria, unspecified wrist	MUS001	Infective arthritis
M00841	Arthritis due to other bacteria, right hand	MUS001	Infective arthritis
M00842	Arthritis due to other bacteria, left hand	MUS001	Infective arthritis
M00849	Arthritis due to other bacteria, unspecified hand	MUS001	Infective arthritis
M00851	Arthritis due to other bacteria, right hip	MUS001	Infective arthritis
M00852	Arthritis due to other bacteria, left hip	MUS001	Infective arthritis
M00859	Arthritis due to other bacteria, unspecified hip	MUS001	Infective arthritis
M00861	Arthritis due to other bacteria, right knee	MUS001	Infective arthritis
M00862	Arthritis due to other bacteria, left knee	MUS001	Infective arthritis
M00869	Arthritis due to other bacteria, unspecified knee	MUS001	Infective arthritis
M00871	Arthritis due to other bacteria, right ankle and foot	MUS001	Infective arthritis
M00872	Arthritis due to other bacteria, left ankle and foot	MUS001	Infective arthritis
M00879	Arthritis due to other bacteria, unspecified ankle and foot	MUS001	Infective arthritis
M0088	Arthritis due to other bacteria, vertebrae	MUS001	Infective arthritis
M0089	Polyarthritis due to other bacteria	MUS001	Infective arthritis
M009	Pyogenic arthritis, unspecified	MUS001	Infective arthritis
M1000	Idiopathic gout, unspecified site	MUS033	Gout
M10011	Idiopathic gout, right shoulder	MUS033	Gout
M10012	Idiopathic gout, left shoulder	MUS033	Gout
M10019	Idiopathic gout, unspecified shoulder	MUS033	Gout
M10021	Idiopathic gout, right elbow	MUS033	Gout
M10022	Idiopathic gout, left elbow	MUS033	Gout
M10029	Idiopathic gout, unspecified elbow	MUS033	Gout
M10031	Idiopathic gout, right wrist	MUS033	Gout
M10032	Idiopathic gout, left wrist	MUS033	Gout
M10039	Idiopathic gout, unspecified wrist	MUS033	Gout
M10041	Idiopathic gout, right hand	MUS033	Gout
M10042	Idiopathic gout, left hand	MUS033	Gout
M10049	Idiopathic gout, unspecified hand	MUS033	Gout
M10051	Idiopathic gout, right hip	MUS033	Gout
M10052	Idiopathic gout, left hip	MUS033	Gout
M10059	Idiopathic gout, unspecified hip	MUS033	Gout
M10061	Idiopathic gout, right knee	MUS033	Gout
M10062	Idiopathic gout, left knee	MUS033	Gout
M10069	Idiopathic gout, unspecified knee	MUS033	Gout
M10071	Idiopathic gout, right ankle and foot	MUS033	Gout
M10072	Idiopathic gout, left ankle and foot	MUS033	Gout
M10079	Idiopathic gout, unspecified ankle and foot	MUS033	Gout
M1008	Idiopathic gout, vertebrae	MUS033	Gout
M1009	Idiopathic gout, multiple sites	MUS033	Gout
M1010	Lead-induced gout, unspecified site	MUS033	Gout
M10111	Lead-induced gout, right shoulder	MUS033	Gout
M10112	Lead-induced gout, left shoulder	MUS033	Gout
M10119	Lead-induced gout, unspecified shoulder	MUS033	Gout
M10121	Lead-induced gout, right elbow	MUS033	Gout
M10122	Lead-induced gout, left elbow	MUS033	Gout
M10129	Lead-induced gout, unspecified elbow	MUS033	Gout
M10131	Lead-induced gout, right wrist	MUS033	Gout
M10132	Lead-induced gout, left wrist	MUS033	Gout
M10139	Lead-induced gout, unspecified wrist	MUS033	Gout
M10141	Lead-induced gout, right hand	MUS033	Gout
M10142	Lead-induced gout, left hand	MUS033	Gout
M10149	Lead-induced gout, unspecified hand	MUS033	Gout
M10151	Lead-induced gout, right hip	MUS033	Gout
M10152	Lead-induced gout, left hip	MUS033	Gout
M10159	Lead-induced gout, unspecified hip	MUS033	Gout
M10161	Lead-induced gout, right knee	MUS033	Gout
M10162	Lead-induced gout, left knee	MUS033	Gout
M10169	Lead-induced gout, unspecified knee	MUS033	Gout
M10171	Lead-induced gout, right ankle and foot	MUS033	Gout
M10172	Lead-induced gout, left ankle and foot	MUS033	Gout
M10179	Lead-induced gout, unspecified ankle and foot	MUS033	Gout
M1018	Lead-induced gout, vertebrae	MUS033	Gout
M1019	Lead-induced gout, multiple sites	MUS033	Gout
M1030	Gout due to renal impairment, unspecified site	MUS033	Gout
M10311	Gout due to renal impairment, right shoulder	MUS033	Gout
M10312	Gout due to renal impairment, left shoulder	MUS033	Gout
M10319	Gout due to renal impairment, unspecified shoulder	MUS033	Gout
M10321	Gout due to renal impairment, right elbow	MUS033	Gout
M10322	Gout due to renal impairment, left elbow	MUS033	Gout
M10329	Gout due to renal impairment, unspecified elbow	MUS033	Gout
M10331	Gout due to renal impairment, right wrist	MUS033	Gout
M10332	Gout due to renal impairment, left wrist	MUS033	Gout
M10339	Gout due to renal impairment, unspecified wrist	MUS033	Gout
M10341	Gout due to renal impairment, right hand	MUS033	Gout
M10342	Gout due to renal impairment, left hand	MUS033	Gout
M10349	Gout due to renal impairment, unspecified hand	MUS033	Gout
M10351	Gout due to renal impairment, right hip	MUS033	Gout
M10352	Gout due to renal impairment, left hip	MUS033	Gout
M10359	Gout due to renal impairment, unspecified hip	MUS033	Gout
M10361	Gout due to renal impairment, right knee	MUS033	Gout
M10362	Gout due to renal impairment, left knee	MUS033	Gout
M10369	Gout due to renal impairment, unspecified knee	MUS033	Gout
M10371	Gout due to renal impairment, right ankle and foot	MUS033	Gout
M10372	Gout due to renal impairment, left ankle and foot	MUS033	Gout
M10379	Gout due to renal impairment, unspecified ankle and foot	MUS033	Gout
M1038	Gout due to renal impairment, vertebrae	MUS033	Gout
M1039	Gout due to renal impairment, multiple sites	MUS033	Gout
M1040	Other secondary gout, unspecified site	MUS033	Gout
M10411	Other secondary gout, right shoulder	MUS033	Gout
M10412	Other secondary gout, left shoulder	MUS033	Gout
M10419	Other secondary gout, unspecified shoulder	MUS033	Gout
M10421	Other secondary gout, right elbow	MUS033	Gout
M10422	Other secondary gout, left elbow	MUS033	Gout
M10429	Other secondary gout, unspecified elbow	MUS033	Gout
M10431	Other secondary gout, right wrist	MUS033	Gout
M10432	Other secondary gout, left wrist	MUS033	Gout
M10439	Other secondary gout, unspecified wrist	MUS033	Gout
M10441	Other secondary gout, right hand	MUS033	Gout
M10442	Other secondary gout, left hand	MUS033	Gout
M10449	Other secondary gout, unspecified hand	MUS033	Gout
M10451	Other secondary gout, right hip	MUS033	Gout
M10452	Other secondary gout, left hip	MUS033	Gout
M10459	Other secondary gout, unspecified hip	MUS033	Gout
M10461	Other secondary gout, right knee	MUS033	Gout
M10462	Other secondary gout, left knee	MUS033	Gout
M10469	Other secondary gout, unspecified knee	MUS033	Gout
M10471	Other secondary gout, right ankle and foot	MUS033	Gout
M10472	Other secondary gout, left ankle and foot	MUS033	Gout
M10479	Other secondary gout, unspecified ankle and foot	MUS033	Gout
M1048	Other secondary gout, vertebrae	MUS033	Gout
M1049	Other secondary gout, multiple sites	MUS033	Gout
M109	Gout, unspecified	MUS033	Gout
M1100	Hydroxyapatite deposition disease, unspecified site	MUS034	Crystal arthropathies (excluding gout)
M11011	Hydroxyapatite deposition disease, right shoulder	MUS034	Crystal arthropathies (excluding gout)
M11012	Hydroxyapatite deposition disease, left shoulder	MUS034	Crystal arthropathies (excluding gout)
M11019	Hydroxyapatite deposition disease, unspecified shoulder	MUS034	Crystal arthropathies (excluding gout)
M11021	Hydroxyapatite deposition disease, right elbow	MUS034	Crystal arthropathies (excluding gout)
M11022	Hydroxyapatite deposition disease, left elbow	MUS034	Crystal arthropathies (excluding gout)
M11029	Hydroxyapatite deposition disease, unspecified elbow	MUS034	Crystal arthropathies (excluding gout)
M11031	Hydroxyapatite deposition disease, right wrist	MUS034	Crystal arthropathies (excluding gout)
M11032	Hydroxyapatite deposition disease, left wrist	MUS034	Crystal arthropathies (excluding gout)
M11039	Hydroxyapatite deposition disease, unspecified wrist	MUS034	Crystal arthropathies (excluding gout)
M11041	Hydroxyapatite deposition disease, right hand	MUS034	Crystal arthropathies (excluding gout)
M11042	Hydroxyapatite deposition disease, left hand	MUS034	Crystal arthropathies (excluding gout)
M11049	Hydroxyapatite deposition disease, unspecified hand	MUS034	Crystal arthropathies (excluding gout)
M11051	Hydroxyapatite deposition disease, right hip	MUS034	Crystal arthropathies (excluding gout)
M11052	Hydroxyapatite deposition disease, left hip	MUS034	Crystal arthropathies (excluding gout)
M11059	Hydroxyapatite deposition disease, unspecified hip	MUS034	Crystal arthropathies (excluding gout)
M11061	Hydroxyapatite deposition disease, right knee	MUS034	Crystal arthropathies (excluding gout)
M11062	Hydroxyapatite deposition disease, left knee	MUS034	Crystal arthropathies (excluding gout)
M11069	Hydroxyapatite deposition disease, unspecified knee	MUS034	Crystal arthropathies (excluding gout)
M11071	Hydroxyapatite deposition disease, right ankle and foot	MUS034	Crystal arthropathies (excluding gout)
M11072	Hydroxyapatite deposition disease, left ankle and foot	MUS034	Crystal arthropathies (excluding gout)
M11079	Hydroxyapatite deposition disease, unspecified ankle and foot	MUS034	Crystal arthropathies (excluding gout)
M1108	Hydroxyapatite deposition disease, vertebrae	MUS034	Crystal arthropathies (excluding gout)
M1109	Hydroxyapatite deposition disease, multiple sites	MUS034	Crystal arthropathies (excluding gout)
M1110	Familial chondrocalcinosis, unspecified site	MUS034	Crystal arthropathies (excluding gout)
M11111	Familial chondrocalcinosis, right shoulder	MUS034	Crystal arthropathies (excluding gout)
M11112	Familial chondrocalcinosis, left shoulder	MUS034	Crystal arthropathies (excluding gout)
M11119	Familial chondrocalcinosis, unspecified shoulder	MUS034	Crystal arthropathies (excluding gout)
M11121	Familial chondrocalcinosis, right elbow	MUS034	Crystal arthropathies (excluding gout)
M11122	Familial chondrocalcinosis, left elbow	MUS034	Crystal arthropathies (excluding gout)
M11129	Familial chondrocalcinosis, unspecified elbow	MUS034	Crystal arthropathies (excluding gout)
M11131	Familial chondrocalcinosis, right wrist	MUS034	Crystal arthropathies (excluding gout)
M11132	Familial chondrocalcinosis, left wrist	MUS034	Crystal arthropathies (excluding gout)
M11139	Familial chondrocalcinosis, unspecified wrist	MUS034	Crystal arthropathies (excluding gout)
M11141	Familial chondrocalcinosis, right hand	MUS034	Crystal arthropathies (excluding gout)
M11142	Familial chondrocalcinosis, left hand	MUS034	Crystal arthropathies (excluding gout)
M11149	Familial chondrocalcinosis, unspecified hand	MUS034	Crystal arthropathies (excluding gout)
M11151	Familial chondrocalcinosis, right hip	MUS034	Crystal arthropathies (excluding gout)
M11152	Familial chondrocalcinosis, left hip	MUS034	Crystal arthropathies (excluding gout)
M11159	Familial chondrocalcinosis, unspecified hip	MUS034	Crystal arthropathies (excluding gout)
M11161	Familial chondrocalcinosis, right knee	MUS034	Crystal arthropathies (excluding gout)
M11162	Familial chondrocalcinosis, left knee	MUS034	Crystal arthropathies (excluding gout)
M11169	Familial chondrocalcinosis, unspecified knee	MUS034	Crystal arthropathies (excluding gout)
M11171	Familial chondrocalcinosis, right ankle and foot	MUS034	Crystal arthropathies (excluding gout)
M11172	Familial chondrocalcinosis, left ankle and foot	MUS034	Crystal arthropathies (excluding gout)
M11179	Familial chondrocalcinosis, unspecified ankle and foot	MUS034	Crystal arthropathies (excluding gout)
M1118	Familial chondrocalcinosis, vertebrae	MUS034	Crystal arthropathies (excluding gout)
M1119	Familial chondrocalcinosis, multiple sites	MUS034	Crystal arthropathies (excluding gout)
M1120	Other chondrocalcinosis, unspecified site	MUS034	Crystal arthropathies (excluding gout)
M11211	Other chondrocalcinosis, right shoulder	MUS034	Crystal arthropathies (excluding gout)
M11212	Other chondrocalcinosis, left shoulder	MUS034	Crystal arthropathies (excluding gout)
M11219	Other chondrocalcinosis, unspecified shoulder	MUS034	Crystal arthropathies (excluding gout)
M11221	Other chondrocalcinosis, right elbow	MUS034	Crystal arthropathies (excluding gout)
M11222	Other chondrocalcinosis, left elbow	MUS034	Crystal arthropathies (excluding gout)
M11229	Other chondrocalcinosis, unspecified elbow	MUS034	Crystal arthropathies (excluding gout)
M11231	Other chondrocalcinosis, right wrist	MUS034	Crystal arthropathies (excluding gout)
M11232	Other chondrocalcinosis, left wrist	MUS034	Crystal arthropathies (excluding gout)
M11239	Other chondrocalcinosis, unspecified wrist	MUS034	Crystal arthropathies (excluding gout)
M11241	Other chondrocalcinosis, right hand	MUS034	Crystal arthropathies (excluding gout)
M11242	Other chondrocalcinosis, left hand	MUS034	Crystal arthropathies (excluding gout)
M11249	Other chondrocalcinosis, unspecified hand	MUS034	Crystal arthropathies (excluding gout)
M11251	Other chondrocalcinosis, right hip	MUS034	Crystal arthropathies (excluding gout)
M11252	Other chondrocalcinosis, left hip	MUS034	Crystal arthropathies (excluding gout)
M11259	Other chondrocalcinosis, unspecified hip	MUS034	Crystal arthropathies (excluding gout)
M11261	Other chondrocalcinosis, right knee	MUS034	Crystal arthropathies (excluding gout)
M11262	Other chondrocalcinosis, left knee	MUS034	Crystal arthropathies (excluding gout)
M11269	Other chondrocalcinosis, unspecified knee	MUS034	Crystal arthropathies (excluding gout)
M11271	Other chondrocalcinosis, right ankle and foot	MUS034	Crystal arthropathies (excluding gout)
M11272	Other chondrocalcinosis, left ankle and foot	MUS034	Crystal arthropathies (excluding gout)
M11279	Other chondrocalcinosis, unspecified ankle and foot	MUS034	Crystal arthropathies (excluding gout)
M1128	Other chondrocalcinosis, vertebrae	MUS034	Crystal arthropathies (excluding gout)
M1129	Other chondrocalcinosis, multiple sites	MUS034	Crystal arthropathies (excluding gout)
M1180	Other specified crystal arthropathies, unspecified site	MUS034	Crystal arthropathies (excluding gout)
M11811	Other specified crystal arthropathies, right shoulder	MUS034	Crystal arthropathies (excluding gout)
M11812	Other specified crystal arthropathies, left shoulder	MUS034	Crystal arthropathies (excluding gout)
M11819	Other specified crystal arthropathies, unspecified shoulder	MUS034	Crystal arthropathies (excluding gout)
M11821	Other specified crystal arthropathies, right elbow	MUS034	Crystal arthropathies (excluding gout)
M11822	Other specified crystal arthropathies, left elbow	MUS034	Crystal arthropathies (excluding gout)
M11829	Other specified crystal arthropathies, unspecified elbow	MUS034	Crystal arthropathies (excluding gout)
M11831	Other specified crystal arthropathies, right wrist	MUS034	Crystal arthropathies (excluding gout)
M11832	Other specified crystal arthropathies, left wrist	MUS034	Crystal arthropathies (excluding gout)
M11839	Other specified crystal arthropathies, unspecified wrist	MUS034	Crystal arthropathies (excluding gout)
M11841	Other specified crystal arthropathies, right hand	MUS034	Crystal arthropathies (excluding gout)
M11842	Other specified crystal arthropathies, left hand	MUS034	Crystal arthropathies (excluding gout)
M11849	Other specified crystal arthropathies, unspecified hand	MUS034	Crystal arthropathies (excluding gout)
M11851	Other specified crystal arthropathies, right hip	MUS034	Crystal arthropathies (excluding gout)
M11852	Other specified crystal arthropathies, left hip	MUS034	Crystal arthropathies (excluding gout)
M11859	Other specified crystal arthropathies, unspecified hip	MUS034	Crystal arthropathies (excluding gout)
M11861	Other specified crystal arthropathies, right knee	MUS034	Crystal arthropathies (excluding gout)
M11862	Other specified crystal arthropathies, left knee	MUS034	Crystal arthropathies (excluding gout)
M11869	Other specified crystal arthropathies, unspecified knee	MUS034	Crystal arthropathies (excluding gout)
M11871	Other specified crystal arthropathies, right ankle and foot	MUS034	Crystal arthropathies (excluding gout)
M11872	Other specified crystal arthropathies, left ankle and foot	MUS034	Crystal arthropathies (excluding gout)
M11879	Other specified crystal arthropathies, unspecified ankle and foot	MUS034	Crystal arthropathies (excluding gout)
M1188	Other specified crystal arthropathies, vertebrae	MUS034	Crystal arthropathies (excluding gout)
M1189	Other specified crystal arthropathies, multiple sites	MUS034	Crystal arthropathies (excluding gout)
M119	Crystal arthropathy, unspecified	MUS034	Crystal arthropathies (excluding gout)
M1A00X0	Idiopathic chronic gout, unspecified site, without tophus (tophi)	MUS033	Gout
M1A00X1	Idiopathic chronic gout, unspecified site, with tophus (tophi)	MUS033	Gout
M1A0110	Idiopathic chronic gout, right shoulder, without tophus (tophi)	MUS033	Gout
M1A0111	Idiopathic chronic gout, right shoulder, with tophus (tophi)	MUS033	Gout
M1A0120	Idiopathic chronic gout, left shoulder, without tophus (tophi)	MUS033	Gout
M1A0121	Idiopathic chronic gout, left shoulder, with tophus (tophi)	MUS033	Gout
M1A0190	Idiopathic chronic gout, unspecified shoulder, without tophus (tophi)	MUS033	Gout
M1A0191	Idiopathic chronic gout, unspecified shoulder, with tophus (tophi)	MUS033	Gout
M1A0210	Idiopathic chronic gout, right elbow, without tophus (tophi)	MUS033	Gout
M1A0211	Idiopathic chronic gout, right elbow, with tophus (tophi)	MUS033	Gout
M1A0220	Idiopathic chronic gout, left elbow, without tophus (tophi)	MUS033	Gout
M1A0221	Idiopathic chronic gout, left elbow, with tophus (tophi)	MUS033	Gout
M1A0290	Idiopathic chronic gout, unspecified elbow, without tophus (tophi)	MUS033	Gout
M1A0291	Idiopathic chronic gout, unspecified elbow, with tophus (tophi)	MUS033	Gout
M1A0310	Idiopathic chronic gout, right wrist, without tophus (tophi)	MUS033	Gout
M1A0311	Idiopathic chronic gout, right wrist, with tophus (tophi)	MUS033	Gout
M1A0320	Idiopathic chronic gout, left wrist, without tophus (tophi)	MUS033	Gout
M1A0321	Idiopathic chronic gout, left wrist, with tophus (tophi)	MUS033	Gout
M1A0390	Idiopathic chronic gout, unspecified wrist, without tophus (tophi)	MUS033	Gout
M1A0391	Idiopathic chronic gout, unspecified wrist, with tophus (tophi)	MUS033	Gout
M1A0410	Idiopathic chronic gout, right hand, without tophus (tophi)	MUS033	Gout
M1A0411	Idiopathic chronic gout, right hand, with tophus (tophi)	MUS033	Gout
M1A0420	Idiopathic chronic gout, left hand, without tophus (tophi)	MUS033	Gout
M1A0421	Idiopathic chronic gout, left hand, with tophus (tophi)	MUS033	Gout
M1A0490	Idiopathic chronic gout, unspecified hand, without tophus (tophi)	MUS033	Gout
M1A0491	Idiopathic chronic gout, unspecified hand, with tophus (tophi)	MUS033	Gout
M1A0510	Idiopathic chronic gout, right hip, without tophus (tophi)	MUS033	Gout
M1A0511	Idiopathic chronic gout, right hip, with tophus (tophi)	MUS033	Gout
M1A0520	Idiopathic chronic gout, left hip, without tophus (tophi)	MUS033	Gout
M1A0521	Idiopathic chronic gout, left hip, with tophus (tophi)	MUS033	Gout
M1A0590	Idiopathic chronic gout, unspecified hip, without tophus (tophi)	MUS033	Gout
M1A0591	Idiopathic chronic gout, unspecified hip, with tophus (tophi)	MUS033	Gout
M1A0610	Idiopathic chronic gout, right knee, without tophus (tophi)	MUS033	Gout
M1A0611	Idiopathic chronic gout, right knee, with tophus (tophi)	MUS033	Gout
M1A0620	Idiopathic chronic gout, left knee, without tophus (tophi)	MUS033	Gout
M1A0621	Idiopathic chronic gout, left knee, with tophus (tophi)	MUS033	Gout
M1A0690	Idiopathic chronic gout, unspecified knee, without tophus (tophi)	MUS033	Gout
M1A0691	Idiopathic chronic gout, unspecified knee, with tophus (tophi)	MUS033	Gout
M1A0710	Idiopathic chronic gout, right ankle and foot, without tophus (tophi)	MUS033	Gout
M1A0711	Idiopathic chronic gout, right ankle and foot, with tophus (tophi)	MUS033	Gout
M1A0720	Idiopathic chronic gout, left ankle and foot, without tophus (tophi)	MUS033	Gout
M1A0721	Idiopathic chronic gout, left ankle and foot, with tophus (tophi)	MUS033	Gout
M1A0790	Idiopathic chronic gout, unspecified ankle and foot, without tophus (tophi)	MUS033	Gout
M1A0791	Idiopathic chronic gout, unspecified ankle and foot, with tophus (tophi)	MUS033	Gout
M1A08X0	Idiopathic chronic gout, vertebrae, without tophus (tophi)	MUS033	Gout
M1A08X1	Idiopathic chronic gout, vertebrae, with tophus (tophi)	MUS033	Gout
M1A09X0	Idiopathic chronic gout, multiple sites, without tophus (tophi)	MUS033	Gout
M1A09X1	Idiopathic chronic gout, multiple sites, with tophus (tophi)	MUS033	Gout
M1A10X0	Lead-induced chronic gout, unspecified site, without tophus (tophi)	MUS033	Gout
M1A10X1	Lead-induced chronic gout, unspecified site, with tophus (tophi)	MUS033	Gout
M1A1110	Lead-induced chronic gout, right shoulder, without tophus (tophi)	MUS033	Gout
M1A1111	Lead-induced chronic gout, right shoulder, with tophus (tophi)	MUS033	Gout
M1A1120	Lead-induced chronic gout, left shoulder, without tophus (tophi)	MUS033	Gout
M1A1121	Lead-induced chronic gout, left shoulder, with tophus (tophi)	MUS033	Gout
M1A1190	Lead-induced chronic gout, unspecified shoulder, without tophus (tophi)	MUS033	Gout
M1A1191	Lead-induced chronic gout, unspecified shoulder, with tophus (tophi)	MUS033	Gout
M1A1210	Lead-induced chronic gout, right elbow, without tophus (tophi)	MUS033	Gout
M1A1211	Lead-induced chronic gout, right elbow, with tophus (tophi)	MUS033	Gout
M1A1220	Lead-induced chronic gout, left elbow, without tophus (tophi)	MUS033	Gout
M1A1221	Lead-induced chronic gout, left elbow, with tophus (tophi)	MUS033	Gout
M1A1290	Lead-induced chronic gout, unspecified elbow, without tophus (tophi)	MUS033	Gout
M1A1291	Lead-induced chronic gout, unspecified elbow, with tophus (tophi)	MUS033	Gout
M1A1310	Lead-induced chronic gout, right wrist, without tophus (tophi)	MUS033	Gout
M1A1311	Lead-induced chronic gout, right wrist, with tophus (tophi)	MUS033	Gout
M1A1320	Lead-induced chronic gout, left wrist, without tophus (tophi)	MUS033	Gout
M1A1321	Lead-induced chronic gout, left wrist, with tophus (tophi)	MUS033	Gout
M1A1390	Lead-induced chronic gout, unspecified wrist, without tophus (tophi)	MUS033	Gout
M1A1391	Lead-induced chronic gout, unspecified wrist, with tophus (tophi)	MUS033	Gout
M1A1410	Lead-induced chronic gout, right hand, without tophus (tophi)	MUS033	Gout
M1A1411	Lead-induced chronic gout, right hand, with tophus (tophi)	MUS033	Gout
M1A1420	Lead-induced chronic gout, left hand, without tophus (tophi)	MUS033	Gout
M1A1421	Lead-induced chronic gout, left hand, with tophus (tophi)	MUS033	Gout
M1A1490	Lead-induced chronic gout, unspecified hand, without tophus (tophi)	MUS033	Gout
M1A1491	Lead-induced chronic gout, unspecified hand, with tophus (tophi)	MUS033	Gout
M1A1510	Lead-induced chronic gout, right hip, without tophus (tophi)	MUS033	Gout
M1A1511	Lead-induced chronic gout, right hip, with tophus (tophi)	MUS033	Gout
M1A1520	Lead-induced chronic gout, left hip, without tophus (tophi)	MUS033	Gout
M1A1521	Lead-induced chronic gout, left hip, with tophus (tophi)	MUS033	Gout
M1A1590	Lead-induced chronic gout, unspecified hip, without tophus (tophi)	MUS033	Gout
M1A1591	Lead-induced chronic gout, unspecified hip, with tophus (tophi)	MUS033	Gout
M1A1610	Lead-induced chronic gout, right knee, without tophus (tophi)	MUS033	Gout
M1A1611	Lead-induced chronic gout, right knee, with tophus (tophi)	MUS033	Gout
M1A1620	Lead-induced chronic gout, left knee, without tophus (tophi)	MUS033	Gout
M1A1621	Lead-induced chronic gout, left knee, with tophus (tophi)	MUS033	Gout
M1A1690	Lead-induced chronic gout, unspecified knee, without tophus (tophi)	MUS033	Gout
M1A1691	Lead-induced chronic gout, unspecified knee, with tophus (tophi)	MUS033	Gout
M1A1710	Lead-induced chronic gout, right ankle and foot, without tophus (tophi)	MUS033	Gout
M1A1711	Lead-induced chronic gout, right ankle and foot, with tophus (tophi)	MUS033	Gout
M1A1720	Lead-induced chronic gout, left ankle and foot, without tophus (tophi)	MUS033	Gout
M1A1721	Lead-induced chronic gout, left ankle and foot, with tophus (tophi)	MUS033	Gout
M1A1790	Lead-induced chronic gout, unspecified ankle and foot, without tophus (tophi)	MUS033	Gout
M1A1791	Lead-induced chronic gout, unspecified ankle and foot, with tophus (tophi)	MUS033	Gout
M1A18X0	Lead-induced chronic gout, vertebrae, without tophus (tophi)	MUS033	Gout
M1A18X1	Lead-induced chronic gout, vertebrae, with tophus (tophi)	MUS033	Gout
M1A19X0	Lead-induced chronic gout, multiple sites, without tophus (tophi)	MUS033	Gout
M1A19X1	Lead-induced chronic gout, multiple sites, with tophus (tophi)	MUS033	Gout
M1A30X0	Chronic gout due to renal impairment, unspecified site, without tophus (tophi)	MUS033	Gout
M1A30X1	Chronic gout due to renal impairment, unspecified site, with tophus (tophi)	MUS033	Gout
M1A3110	Chronic gout due to renal impairment, right shoulder, without tophus (tophi)	MUS033	Gout
M1A3111	Chronic gout due to renal impairment, right shoulder, with tophus (tophi)	MUS033	Gout
M1A3120	Chronic gout due to renal impairment, left shoulder, without tophus (tophi)	MUS033	Gout
M1A3121	Chronic gout due to renal impairment, left shoulder, with tophus (tophi)	MUS033	Gout
M1A3190	Chronic gout due to renal impairment, unspecified shoulder, without tophus (tophi)	MUS033	Gout
M1A3191	Chronic gout due to renal impairment, unspecified shoulder, with tophus (tophi)	MUS033	Gout
M1A3210	Chronic gout due to renal impairment, right elbow, without tophus (tophi)	MUS033	Gout
M1A3211	Chronic gout due to renal impairment, right elbow, with tophus (tophi)	MUS033	Gout
M1A3220	Chronic gout due to renal impairment, left elbow, without tophus (tophi)	MUS033	Gout
M1A3221	Chronic gout due to renal impairment, left elbow, with tophus (tophi)	MUS033	Gout
M1A3290	Chronic gout due to renal impairment, unspecified elbow, without tophus (tophi)	MUS033	Gout
M1A3291	Chronic gout due to renal impairment, unspecified elbow, with tophus (tophi)	MUS033	Gout
M1A3310	Chronic gout due to renal impairment, right wrist, without tophus (tophi)	MUS033	Gout
M1A3311	Chronic gout due to renal impairment, right wrist, with tophus (tophi)	MUS033	Gout
M1A3320	Chronic gout due to renal impairment, left wrist, without tophus (tophi)	MUS033	Gout
M1A3321	Chronic gout due to renal impairment, left wrist, with tophus (tophi)	MUS033	Gout
M1A3390	Chronic gout due to renal impairment, unspecified wrist, without tophus (tophi)	MUS033	Gout
M1A3391	Chronic gout due to renal impairment, unspecified wrist, with tophus (tophi)	MUS033	Gout
M1A3410	Chronic gout due to renal impairment, right hand, without tophus (tophi)	MUS033	Gout
M1A3411	Chronic gout due to renal impairment, right hand, with tophus (tophi)	MUS033	Gout
M1A3420	Chronic gout due to renal impairment, left hand, without tophus (tophi)	MUS033	Gout
M1A3421	Chronic gout due to renal impairment, left hand, with tophus (tophi)	MUS033	Gout
M1A3490	Chronic gout due to renal impairment, unspecified hand, without tophus (tophi)	MUS033	Gout
M1A3491	Chronic gout due to renal impairment, unspecified hand, with tophus (tophi)	MUS033	Gout
M1A3510	Chronic gout due to renal impairment, right hip, without tophus (tophi)	MUS033	Gout
M1A3511	Chronic gout due to renal impairment, right hip, with tophus (tophi)	MUS033	Gout
M1A3520	Chronic gout due to renal impairment, left hip, without tophus (tophi)	MUS033	Gout
M1A3521	Chronic gout due to renal impairment, left hip, with tophus (tophi)	MUS033	Gout
M1A3590	Chronic gout due to renal impairment, unspecified hip, without tophus (tophi)	MUS033	Gout
M1A3591	Chronic gout due to renal impairment, unspecified hip, with tophus (tophi)	MUS033	Gout
M1A3610	Chronic gout due to renal impairment, right knee, without tophus (tophi)	MUS033	Gout
M1A3611	Chronic gout due to renal impairment, right knee, with tophus (tophi)	MUS033	Gout
M1A3620	Chronic gout due to renal impairment, left knee, without tophus (tophi)	MUS033	Gout
M1A3621	Chronic gout due to renal impairment, left knee, with tophus (tophi)	MUS033	Gout
M1A3690	Chronic gout due to renal impairment, unspecified knee, without tophus (tophi)	MUS033	Gout
M1A3691	Chronic gout due to renal impairment, unspecified knee, with tophus (tophi)	MUS033	Gout
M1A3710	Chronic gout due to renal impairment, right ankle and foot, without tophus (tophi)	MUS033	Gout
M1A3711	Chronic gout due to renal impairment, right ankle and foot, with tophus (tophi)	MUS033	Gout
M1A3720	Chronic gout due to renal impairment, left ankle and foot, without tophus (tophi)	MUS033	Gout
M1A3721	Chronic gout due to renal impairment, left ankle and foot, with tophus (tophi)	MUS033	Gout
M1A3790	Chronic gout due to renal impairment, unspecified ankle and foot, without tophus (tophi)	MUS033	Gout
M1A3791	Chronic gout due to renal impairment, unspecified ankle and foot, with tophus (tophi)	MUS033	Gout
M1A38X0	Chronic gout due to renal impairment, vertebrae, without tophus (tophi)	MUS033	Gout
M1A38X1	Chronic gout due to renal impairment, vertebrae, with tophus (tophi)	MUS033	Gout
M1A39X0	Chronic gout due to renal impairment, multiple sites, without tophus (tophi)	MUS033	Gout
M1A39X1	Chronic gout due to renal impairment, multiple sites, with tophus (tophi)	MUS033	Gout
M1A40X0	Other secondary chronic gout, unspecified site, without tophus (tophi)	MUS033	Gout
M1A40X1	Other secondary chronic gout, unspecified site, with tophus (tophi)	MUS033	Gout
M1A4110	Other secondary chronic gout, right shoulder, without tophus (tophi)	MUS033	Gout
M1A4111	Other secondary chronic gout, right shoulder, with tophus (tophi)	MUS033	Gout
M1A4120	Other secondary chronic gout, left shoulder, without tophus (tophi)	MUS033	Gout
M1A4121	Other secondary chronic gout, left shoulder, with tophus (tophi)	MUS033	Gout
M1A4190	Other secondary chronic gout, unspecified shoulder, without tophus (tophi)	MUS033	Gout
M1A4191	Other secondary chronic gout, unspecified shoulder, with tophus (tophi)	MUS033	Gout
M1A4210	Other secondary chronic gout, right elbow, without tophus (tophi)	MUS033	Gout
M1A4211	Other secondary chronic gout, right elbow, with tophus (tophi)	MUS033	Gout
M1A4220	Other secondary chronic gout, left elbow, without tophus (tophi)	MUS033	Gout
M1A4221	Other secondary chronic gout, left elbow, with tophus (tophi)	MUS033	Gout
M1A4290	Other secondary chronic gout, unspecified elbow, without tophus (tophi)	MUS033	Gout
M1A4291	Other secondary chronic gout, unspecified elbow, with tophus (tophi)	MUS033	Gout
M1A4310	Other secondary chronic gout, right wrist, without tophus (tophi)	MUS033	Gout
M1A4311	Other secondary chronic gout, right wrist, with tophus (tophi)	MUS033	Gout
M1A4320	Other secondary chronic gout, left wrist, without tophus (tophi)	MUS033	Gout
M1A4321	Other secondary chronic gout, left wrist, with tophus (tophi)	MUS033	Gout
M1A4390	Other secondary chronic gout, unspecified wrist, without tophus (tophi)	MUS033	Gout
M1A4391	Other secondary chronic gout, unspecified wrist, with tophus (tophi)	MUS033	Gout
M1A4410	Other secondary chronic gout, right hand, without tophus (tophi)	MUS033	Gout
M1A4411	Other secondary chronic gout, right hand, with tophus (tophi)	MUS033	Gout
M1A4420	Other secondary chronic gout, left hand, without tophus (tophi)	MUS033	Gout
M1A4421	Other secondary chronic gout, left hand, with tophus (tophi)	MUS033	Gout
M1A4490	Other secondary chronic gout, unspecified hand, without tophus (tophi)	MUS033	Gout
M1A4491	Other secondary chronic gout, unspecified hand, with tophus (tophi)	MUS033	Gout
M1A4510	Other secondary chronic gout, right hip, without tophus (tophi)	MUS033	Gout
M1A4511	Other secondary chronic gout, right hip, with tophus (tophi)	MUS033	Gout
M1A4520	Other secondary chronic gout, left hip, without tophus (tophi)	MUS033	Gout
M1A4521	Other secondary chronic gout, left hip, with tophus (tophi)	MUS033	Gout
M1A4590	Other secondary chronic gout, unspecified hip, without tophus (tophi)	MUS033	Gout
M1A4591	Other secondary chronic gout, unspecified hip, with tophus (tophi)	MUS033	Gout
M1A4610	Other secondary chronic gout, right knee, without tophus (tophi)	MUS033	Gout
M1A4611	Other secondary chronic gout, right knee, with tophus (tophi)	MUS033	Gout
M1A4620	Other secondary chronic gout, left knee, without tophus (tophi)	MUS033	Gout
M1A4621	Other secondary chronic gout, left knee, with tophus (tophi)	MUS033	Gout
M1A4690	Other secondary chronic gout, unspecified knee, without tophus (tophi)	MUS033	Gout
M1A4691	Other secondary chronic gout, unspecified knee, with tophus (tophi)	MUS033	Gout
M1A4710	Other secondary chronic gout, right ankle and foot, without tophus (tophi)	MUS033	Gout
M1A4711	Other secondary chronic gout, right ankle and foot, with tophus (tophi)	MUS033	Gout
M1A4720	Other secondary chronic gout, left ankle and foot, without tophus (tophi)	MUS033	Gout
M1A4721	Other secondary chronic gout, left ankle and foot, with tophus (tophi)	MUS033	Gout
M1A4790	Other secondary chronic gout, unspecified ankle and foot, without tophus (tophi)	MUS033	Gout
M1A4791	Other secondary chronic gout, unspecified ankle and foot, with tophus (tophi)	MUS033	Gout
M1A48X0	Other secondary chronic gout, vertebrae, without tophus (tophi)	MUS033	Gout
M1A48X1	Other secondary chronic gout, vertebrae, with tophus (tophi)	MUS033	Gout
M1A49X0	Other secondary chronic gout, multiple sites, without tophus (tophi)	MUS033	Gout
M1A49X1	Other secondary chronic gout, multiple sites, with tophus (tophi)	MUS033	Gout
M1A9XX0	Chronic gout, unspecified, without tophus (tophi)	MUS033	Gout
M1A9XX1	Chronic gout, unspecified, with tophus (tophi)	MUS033	Gout
M2430	Pathological dislocation of unspecified joint, not elsewhere classified	MUS007	Other specified joint disorders
M24319	Pathological dislocation of unspecified shoulder, not elsewhere classified	MUS007	Other specified joint disorders
M24329	Pathological dislocation of unspecified elbow, not elsewhere classified	MUS007	Other specified joint disorders
M24339	Pathological dislocation of unspecified wrist, not elsewhere classified	MUS007	Other specified joint disorders
M24349	Pathological dislocation of unspecified hand, not elsewhere classified	MUS007	Other specified joint disorders
M24359	Pathological dislocation of unspecified hip, not elsewhere classified	MUS007	Other specified joint disorders
M24369	Pathological dislocation of unspecified knee, not elsewhere classified	MUS007	Other specified joint disorders
M24373	Pathological dislocation of unspecified ankle, not elsewhere classified	MUS007	Other specified joint disorders
M24376	Pathological dislocation of unspecified foot, not elsewhere classified	MUS007	Other specified joint disorders
M2600	Unspecified anomaly of jaw size	MUS029	Disorders of jaw
M2601	Maxillary hyperplasia	MUS029	Disorders of jaw
M2602	Maxillary hypoplasia	MUS029	Disorders of jaw
M2603	Mandibular hyperplasia	MUS029	Disorders of jaw
M2604	Mandibular hypoplasia	MUS029	Disorders of jaw
M2605	Macrogenia	MUS029	Disorders of jaw
M2606	Microgenia	MUS029	Disorders of jaw
M2607	Excessive tuberosity of jaw	MUS029	Disorders of jaw
M2609	Other specified anomalies of jaw size	MUS029	Disorders of jaw
M2610	Unspecified anomaly of jaw-cranial base relationship	MUS029	Disorders of jaw
M2611	Maxillary asymmetry	MUS029	Disorders of jaw
M2612	Other jaw asymmetry	MUS029	Disorders of jaw
M2619	Other specified anomalies of jaw-cranial base relationship	MUS029	Disorders of jaw
M2620	Unspecified anomaly of dental arch relationship	MUS029	Disorders of jaw
M26211	Malocclusion, Angle's class I	MUS029	Disorders of jaw
M26212	Malocclusion, Angle's class II	MUS029	Disorders of jaw
M26213	Malocclusion, Angle's class III	MUS029	Disorders of jaw
M26220	Open anterior occlusal relationship	MUS029	Disorders of jaw
M26221	Open posterior occlusal relationship	MUS029	Disorders of jaw
M2623	Excessive horizontal overlap	MUS029	Disorders of jaw
M2624	Reverse articulation	MUS029	Disorders of jaw
M2625	Anomalies of interarch distance	MUS029	Disorders of jaw
M2629	Other anomalies of dental arch relationship	MUS029	Disorders of jaw
M2630	Unspecified anomaly of tooth position of fully erupted tooth or teeth	MUS029	Disorders of jaw
M2631	Crowding of fully erupted teeth	MUS029	Disorders of jaw
M2632	Excessive spacing of fully erupted teeth	MUS029	Disorders of jaw
M2633	Horizontal displacement of fully erupted tooth or teeth	MUS029	Disorders of jaw
M2634	Vertical displacement of fully erupted tooth or teeth	MUS029	Disorders of jaw
M2635	Rotation of fully erupted tooth or teeth	MUS029	Disorders of jaw
M2636	Insufficient interocclusal distance of fully erupted teeth (ridge)	MUS029	Disorders of jaw
M2637	Excessive interocclusal distance of fully erupted teeth	MUS029	Disorders of jaw
M2639	Other anomalies of tooth position of fully erupted tooth or teeth	MUS029	Disorders of jaw
M264	Malocclusion, unspecified	MUS029	Disorders of jaw
M2650	Dentofacial functional abnormalities, unspecified	MUS029	Disorders of jaw
M2651	Abnormal jaw closure	MUS029	Disorders of jaw
M2652	Limited mandibular range of motion	MUS029	Disorders of jaw
M2653	Deviation in opening and closing of the mandible	MUS029	Disorders of jaw
M2654	Insufficient anterior guidance	MUS029	Disorders of jaw
M2655	Centric occlusion maximum intercuspation discrepancy	MUS029	Disorders of jaw
M2656	Non-working side interference	MUS029	Disorders of jaw
M2657	Lack of posterior occlusal support	MUS029	Disorders of jaw
M2659	Other dentofacial functional abnormalities	MUS029	Disorders of jaw
M2660	Temporomandibular joint disorder, unspecified	MUS029	Disorders of jaw
M26601	Right temporomandibular joint disorder, unspecified	MUS029	Disorders of jaw
M26602	Left temporomandibular joint disorder, unspecified	MUS029	Disorders of jaw
M26603	Bilateral temporomandibular joint disorder, unspecified	MUS029	Disorders of jaw
M26609	Unspecified temporomandibular joint disorder, unspecified side	MUS029	Disorders of jaw
M26611	Adhesions and ankylosis of right temporomandibular joint	MUS029	Disorders of jaw
M26612	Adhesions and ankylosis of left temporomandibular joint	MUS029	Disorders of jaw
M26613	Adhesions and ankylosis of bilateral temporomandibular joint	MUS029	Disorders of jaw
M26619	Adhesions and ankylosis of temporomandibular joint, unspecified side	MUS029	Disorders of jaw
M2662	Arthralgia of temporomandibular joint	MUS029	Disorders of jaw
M26621	Arthralgia of right temporomandibular joint	MUS029	Disorders of jaw
M26622	Arthralgia of left temporomandibular joint	MUS029	Disorders of jaw
M26623	Arthralgia of bilateral temporomandibular joint	MUS029	Disorders of jaw
M26629	Arthralgia of temporomandibular joint, unspecified side	MUS029	Disorders of jaw
M2663	Articular disc disorder of temporomandibular joint	MUS029	Disorders of jaw
M26631	Articular disc disorder of right temporomandibular joint	MUS029	Disorders of jaw
M26632	Articular disc disorder of left temporomandibular joint	MUS029	Disorders of jaw
M26633	Articular disc disorder of bilateral temporomandibular joint	MUS029	Disorders of jaw
M26639	Articular disc disorder of temporomandibular joint, unspecified side	MUS029	Disorders of jaw
M2669	Other specified disorders of temporomandibular joint	MUS029	Disorders of jaw
M2670	Unspecified alveolar anomaly	MUS029	Disorders of jaw
M2671	Alveolar maxillary hyperplasia	MUS029	Disorders of jaw
M2672	Alveolar mandibular hyperplasia	MUS029	Disorders of jaw
M2673	Alveolar maxillary hypoplasia	MUS029	Disorders of jaw
M2674	Alveolar mandibular hypoplasia	MUS029	Disorders of jaw
M2679	Other specified alveolar anomalies	MUS029	Disorders of jaw
M2681	Anterior soft tissue impingement	MUS029	Disorders of jaw
M2682	Posterior soft tissue impingement	MUS029	Disorders of jaw
M2689	Other dentofacial anomalies	MUS029	Disorders of jaw
M269	Dentofacial anomaly, unspecified	MUS029	Disorders of jaw
M271	Giant cell granuloma, central	MUS029	Disorders of jaw
M272	Inflammatory conditions of jaws	MUS029	Disorders of jaw
M273	Alveolitis of jaws	MUS029	Disorders of jaw
M2749	Other cysts of jaw	MUS029	Disorders of jaw
M2751	Perforation of root canal space due to endodontic treatment	MUS029	Disorders of jaw
M2752	Endodontic overfill	MUS029	Disorders of jaw
M2753	Endodontic underfill	MUS029	Disorders of jaw
M2759	Other periradicular pathology associated with previous endodontic treatment	MUS029	Disorders of jaw
M2761	Osseointegration failure of dental implant	MUS029	Disorders of jaw
M2762	Post-osseointegration biological failure of dental implant	MUS029	Disorders of jaw
M2763	Post-osseointegration mechanical failure of dental implant	MUS029	Disorders of jaw
M2769	Other endosseous dental implant failure	MUS029	Disorders of jaw
M278	Other specified diseases of jaws	MUS029	Disorders of jaw
M279	Disease of jaws, unspecified	MUS029	Disorders of jaw
M4620	Osteomyelitis of vertebra, site unspecified	MUS002	Osteomyelitis
M4621	Osteomyelitis of vertebra, occipito-atlanto-axial region	MUS002	Osteomyelitis
M4622	Osteomyelitis of vertebra, cervical region	MUS002	Osteomyelitis
M4623	Osteomyelitis of vertebra, cervicothoracic region	MUS002	Osteomyelitis
M4624	Osteomyelitis of vertebra, thoracic region	MUS002	Osteomyelitis
M4625	Osteomyelitis of vertebra, thoracolumbar region	MUS002	Osteomyelitis
M4626	Osteomyelitis of vertebra, lumbar region	MUS002	Osteomyelitis
M4627	Osteomyelitis of vertebra, lumbosacral region	MUS002	Osteomyelitis
M4628	Osteomyelitis of vertebra, sacral and sacrococcygeal region	MUS002	Osteomyelitis
M4840XA	Fatigue fracture of vertebra, site unspecified, initial encounter for fracture	MUS016	Stress fracture, initial encounter
M4841XA	Fatigue fracture of vertebra, occipito-atlanto-axial region, initial encounter for fracture	MUS016	Stress fracture, initial encounter
M4842XA	Fatigue fracture of vertebra, cervical region, initial encounter for fracture	MUS016	Stress fracture, initial encounter
M4843XA	Fatigue fracture of vertebra, cervicothoracic region, initial encounter for fracture	MUS016	Stress fracture, initial encounter
M4844XA	Fatigue fracture of vertebra, thoracic region, initial encounter for fracture	MUS016	Stress fracture, initial encounter
M4845XA	Fatigue fracture of vertebra, thoracolumbar region, initial encounter for fracture	MUS016	Stress fracture, initial encounter
M4846XA	Fatigue fracture of vertebra, lumbar region, initial encounter for fracture	MUS016	Stress fracture, initial encounter
M4847XA	Fatigue fracture of vertebra, lumbosacral region, initial encounter for fracture	MUS016	Stress fracture, initial encounter
M4848XA	Fatigue fracture of vertebra, sacral and sacrococcygeal region, initial encounter for fracture	MUS016	Stress fracture, initial encounter
M4850XA	Collapsed vertebra, not elsewhere classified, site unspecified, initial encounter for fracture	MUS016	Stress fracture, initial encounter
M4851XA	Collapsed vertebra, not elsewhere classified, occipito-atlanto-axial region, initial encounter for fracture	MUS016	Stress fracture, initial encounter
M4852XA	Collapsed vertebra, not elsewhere classified, cervical region, initial encounter for fracture	MUS016	Stress fracture, initial encounter
M4853XA	Collapsed vertebra, not elsewhere classified, cervicothoracic region, initial encounter for fracture	MUS016	Stress fracture, initial encounter
M4854XA	Collapsed vertebra, not elsewhere classified, thoracic region, initial encounter for fracture	MUS016	Stress fracture, initial encounter
M4855XA	Collapsed vertebra, not elsewhere classified, thoracolumbar region, initial encounter for fracture	MUS016	Stress fracture, initial encounter
M4856XA	Collapsed vertebra, not elsewhere classified, lumbar region, initial encounter for fracture	MUS016	Stress fracture, initial encounter
M4857XA	Collapsed vertebra, not elsewhere classified, lumbosacral region, initial encounter for fracture	MUS016	Stress fracture, initial encounter
M4858XA	Collapsed vertebra, not elsewhere classified, sacral and sacrococcygeal region, initial encounter for fracture	MUS016	Stress fracture, initial encounter
M6610	Rupture of synovium, unspecified joint	MUS009	Tendon and synovial disorders
M6618	Rupture of synovium, other site	MUS009	Tendon and synovial disorders
M66239	Spontaneous rupture of extensor tendons, unspecified forearm	MUS009	Tendon and synovial disorders
M66249	Spontaneous rupture of extensor tendons, unspecified hand	MUS009	Tendon and synovial disorders
M66259	Spontaneous rupture of extensor tendons, unspecified thigh	MUS009	Tendon and synovial disorders
M66269	Spontaneous rupture of extensor tendons, unspecified lower leg	MUS009	Tendon and synovial disorders
M66339	Spontaneous rupture of flexor tendons, unspecified forearm	MUS009	Tendon and synovial disorders
M66349	Spontaneous rupture of flexor tendons, unspecified hand	MUS009	Tendon and synovial disorders
M66369	Spontaneous rupture of flexor tendons, unspecified lower leg	MUS009	Tendon and synovial disorders
M66829	Spontaneous rupture of other tendons, unspecified upper arm	MUS009	Tendon and synovial disorders
M66879	Spontaneous rupture of other tendons, unspecified ankle and foot	MUS009	Tendon and synovial disorders
M6688	Spontaneous rupture of other tendons, other	MUS009	Tendon and synovial disorders
M669	Spontaneous rupture of unspecified tendon	MUS009	Tendon and synovial disorders
M7120	Synovial cyst of popliteal space [Baker], unspecified knee	MUS009	Tendon and synovial disorders
M75120	Complete rotator cuff tear or rupture of unspecified shoulder, not specified as traumatic	MUS009	Tendon and synovial disorders
M8430XA	Stress fracture, unspecified site, initial encounter for fracture	MUS016	Stress fracture, initial encounter
M84311A	Stress fracture, right shoulder, initial encounter for fracture	MUS016	Stress fracture, initial encounter
M84312A	Stress fracture, left shoulder, initial encounter for fracture	MUS016	Stress fracture, initial encounter
M84319A	Stress fracture, unspecified shoulder, initial encounter for fracture	MUS016	Stress fracture, initial encounter
M84321A	Stress fracture, right humerus, initial encounter for fracture	MUS016	Stress fracture, initial encounter
M84322A	Stress fracture, left humerus, initial encounter for fracture	MUS016	Stress fracture, initial encounter
M84329A	Stress fracture, unspecified humerus, initial encounter for fracture	MUS016	Stress fracture, initial encounter
M84331A	Stress fracture, right ulna, initial encounter for fracture	MUS016	Stress fracture, initial encounter
M84332A	Stress fracture, left ulna, initial encounter for fracture	MUS016	Stress fracture, initial encounter
M84333A	Stress fracture, right radius, initial encounter for fracture	MUS016	Stress fracture, initial encounter
M84334A	Stress fracture, left radius, initial encounter for fracture	MUS016	Stress fracture, initial encounter
M84339A	Stress fracture, unspecified ulna and radius, initial encounter for fracture	MUS016	Stress fracture, initial encounter
M84341A	Stress fracture, right hand, initial encounter for fracture	MUS016	Stress fracture, initial encounter
M84342A	Stress fracture, left hand, initial encounter for fracture	MUS016	Stress fracture, initial encounter
M84343A	Stress fracture, unspecified hand, initial encounter for fracture	MUS016	Stress fracture, initial encounter
M84344A	Stress fracture, right finger(s), initial encounter for fracture	MUS016	Stress fracture, initial encounter
M84345A	Stress fracture, left finger(s), initial encounter for fracture	MUS016	Stress fracture, initial encounter
M84346A	Stress fracture, unspecified finger(s), initial encounter for fracture	MUS016	Stress fracture, initial encounter
M84350A	Stress fracture, pelvis, initial encounter for fracture	MUS016	Stress fracture, initial encounter
M84351A	Stress fracture, right femur, initial encounter for fracture	MUS016	Stress fracture, initial encounter
M84352A	Stress fracture, left femur, initial encounter for fracture	MUS016	Stress fracture, initial encounter
M84353A	Stress fracture, unspecified femur, initial encounter for fracture	MUS016	Stress fracture, initial encounter
M84359A	Stress fracture, hip, unspecified, initial encounter for fracture	MUS016	Stress fracture, initial encounter
M84361A	Stress fracture, right tibia, initial encounter for fracture	MUS016	Stress fracture, initial encounter
M84362A	Stress fracture, left tibia, initial encounter for fracture	MUS016	Stress fracture, initial encounter
M84363A	Stress fracture, right fibula, initial encounter for fracture	MUS016	Stress fracture, initial encounter
M84364A	Stress fracture, left fibula, initial encounter for fracture	MUS016	Stress fracture, initial encounter
M84369A	Stress fracture, unspecified tibia and fibula, initial encounter for fracture	MUS016	Stress fracture, initial encounter
M84371A	Stress fracture, right ankle, initial encounter for fracture	MUS016	Stress fracture, initial encounter
M84372A	Stress fracture, left ankle, initial encounter for fracture	MUS016	Stress fracture, initial encounter
M84373A	Stress fracture, unspecified ankle, initial encounter for fracture	MUS016	Stress fracture, initial encounter
M84374A	Stress fracture, right foot, initial encounter for fracture	MUS016	Stress fracture, initial encounter
M84375A	Stress fracture, left foot, initial encounter for fracture	MUS016	Stress fracture, initial encounter
M84376A	Stress fracture, unspecified foot, initial encounter for fracture	MUS016	Stress fracture, initial encounter
M84377A	Stress fracture, right toe(s), initial encounter for fracture	MUS016	Stress fracture, initial encounter
M84378A	Stress fracture, left toe(s), initial encounter for fracture	MUS016	Stress fracture, initial encounter
M84379A	Stress fracture, unspecified toe(s), initial encounter for fracture	MUS016	Stress fracture, initial encounter
M8438XA	Stress fracture, other site, initial encounter for fracture	MUS016	Stress fracture, initial encounter
M8440XA	Pathological fracture, unspecified site, initial encounter for fracture	MUS014	Pathological fracture, initial encounter
M84411A	Pathological fracture, right shoulder, initial encounter for fracture	MUS014	Pathological fracture, initial encounter
M84412A	Pathological fracture, left shoulder, initial encounter for fracture	MUS014	Pathological fracture, initial encounter
M84419A	Pathological fracture, unspecified shoulder, initial encounter for fracture	MUS014	Pathological fracture, initial encounter
M84421A	Pathological fracture, right humerus, initial encounter for fracture	MUS014	Pathological fracture, initial encounter
M84422A	Pathological fracture, left humerus, initial encounter for fracture	MUS014	Pathological fracture, initial encounter
M84429A	Pathological fracture, unspecified humerus, initial encounter for fracture	MUS014	Pathological fracture, initial encounter
M84431A	Pathological fracture, right ulna, initial encounter for fracture	MUS014	Pathological fracture, initial encounter
M84432A	Pathological fracture, left ulna, initial encounter for fracture	MUS014	Pathological fracture, initial encounter
M84433A	Pathological fracture, right radius, initial encounter for fracture	MUS014	Pathological fracture, initial encounter
M84434A	Pathological fracture, left radius, initial encounter for fracture	MUS014	Pathological fracture, initial encounter
M84439A	Pathological fracture, unspecified ulna and radius, initial encounter for fracture	MUS014	Pathological fracture, initial encounter
M84441A	Pathological fracture, right hand, initial encounter for fracture	MUS014	Pathological fracture, initial encounter
M84442A	Pathological fracture, left hand, initial encounter for fracture	MUS014	Pathological fracture, initial encounter
M84443A	Pathological fracture, unspecified hand, initial encounter for fracture	MUS014	Pathological fracture, initial encounter
M84444A	Pathological fracture, right finger(s), initial encounter for fracture	MUS014	Pathological fracture, initial encounter
M84445A	Pathological fracture, left finger(s), initial encounter for fracture	MUS014	Pathological fracture, initial encounter
M84446A	Pathological fracture, unspecified finger(s), initial encounter for fracture	MUS014	Pathological fracture, initial encounter
M84451A	Pathological fracture, right femur, initial encounter for fracture	MUS014	Pathological fracture, initial encounter
M84452A	Pathological fracture, left femur, initial encounter for fracture	MUS014	Pathological fracture, initial encounter
M84453A	Pathological fracture, unspecified femur, initial encounter for fracture	MUS014	Pathological fracture, initial encounter
M84454A	Pathological fracture, pelvis, initial encounter for fracture	MUS014	Pathological fracture, initial encounter
M84459A	Pathological fracture, hip, unspecified, initial encounter for fracture	MUS014	Pathological fracture, initial encounter
M84461A	Pathological fracture, right tibia, initial encounter for fracture	MUS014	Pathological fracture, initial encounter
M84462A	Pathological fracture, left tibia, initial encounter for fracture	MUS014	Pathological fracture, initial encounter
M84463A	Pathological fracture, right fibula, initial encounter for fracture	MUS014	Pathological fracture, initial encounter
M84464A	Pathological fracture, left fibula, initial encounter for fracture	MUS014	Pathological fracture, initial encounter
M84469A	Pathological fracture, unspecified tibia and fibula, initial encounter for fracture	MUS014	Pathological fracture, initial encounter
M84471A	Pathological fracture, right ankle, initial encounter for fracture	MUS014	Pathological fracture, initial encounter
M84472A	Pathological fracture, left ankle, initial encounter for fracture	MUS014	Pathological fracture, initial encounter
M84473A	Pathological fracture, unspecified ankle, initial encounter for fracture	MUS014	Pathological fracture, initial encounter
M84474A	Pathological fracture, right foot, initial encounter for fracture	MUS014	Pathological fracture, initial encounter
M84475A	Pathological fracture, left foot, initial encounter for fracture	MUS014	Pathological fracture, initial encounter
M84476A	Pathological fracture, unspecified foot, initial encounter for fracture	MUS014	Pathological fracture, initial encounter
M84477A	Pathological fracture, right toe(s), initial encounter for fracture	MUS014	Pathological fracture, initial encounter
M84478A	Pathological fracture, left toe(s), initial encounter for fracture	MUS014	Pathological fracture, initial encounter
M84479A	Pathological fracture, unspecified toe(s), initial encounter for fracture	MUS014	Pathological fracture, initial encounter
M8448XA	Pathological fracture, other site, initial encounter for fracture	MUS014	Pathological fracture, initial encounter
M8450XA	Pathological fracture in neoplastic disease, unspecified site, initial encounter for fracture	MUS014	Pathological fracture, initial encounter
M84511A	Pathological fracture in neoplastic disease, right shoulder, initial encounter for fracture	MUS014	Pathological fracture, initial encounter
M84512A	Pathological fracture in neoplastic disease, left shoulder, initial encounter for fracture	MUS014	Pathological fracture, initial encounter
M84519A	Pathological fracture in neoplastic disease, unspecified shoulder, initial encounter for fracture	MUS014	Pathological fracture, initial encounter
M84521A	Pathological fracture in neoplastic disease, right humerus, initial encounter for fracture	MUS014	Pathological fracture, initial encounter
M84522A	Pathological fracture in neoplastic disease, left humerus, initial encounter for fracture	MUS014	Pathological fracture, initial encounter
M84529A	Pathological fracture in neoplastic disease, unspecified humerus, initial encounter for fracture	MUS014	Pathological fracture, initial encounter
M84531A	Pathological fracture in neoplastic disease, right ulna, initial encounter for fracture	MUS014	Pathological fracture, initial encounter
M84532A	Pathological fracture in neoplastic disease, left ulna, initial encounter for fracture	MUS014	Pathological fracture, initial encounter
M84533A	Pathological fracture in neoplastic disease, right radius, initial encounter for fracture	MUS014	Pathological fracture, initial encounter
M84534A	Pathological fracture in neoplastic disease, left radius, initial encounter for fracture	MUS014	Pathological fracture, initial encounter
M84539A	Pathological fracture in neoplastic disease, unspecified ulna and radius, initial encounter for fracture	MUS014	Pathological fracture, initial encounter
M84541A	Pathological fracture in neoplastic disease, right hand, initial encounter for fracture	MUS014	Pathological fracture, initial encounter
M84542A	Pathological fracture in neoplastic disease, left hand, initial encounter for fracture	MUS014	Pathological fracture, initial encounter
M84549A	Pathological fracture in neoplastic disease, unspecified hand, initial encounter for fracture	MUS014	Pathological fracture, initial encounter
M84550A	Pathological fracture in neoplastic disease, pelvis, initial encounter for fracture	MUS014	Pathological fracture, initial encounter
M84551A	Pathological fracture in neoplastic disease, right femur, initial encounter for fracture	MUS014	Pathological fracture, initial encounter
M84552A	Pathological fracture in neoplastic disease, left femur, initial encounter for fracture	MUS014	Pathological fracture, initial encounter
M84553A	Pathological fracture in neoplastic disease, unspecified femur, initial encounter for fracture	MUS014	Pathological fracture, initial encounter
M84559A	Pathological fracture in neoplastic disease, hip, unspecified, initial encounter for fracture	MUS014	Pathological fracture, initial encounter
M84561A	Pathological fracture in neoplastic disease, right tibia, initial encounter for fracture	MUS014	Pathological fracture, initial encounter
M84562A	Pathological fracture in neoplastic disease, left tibia, initial encounter for fracture	MUS014	Pathological fracture, initial encounter
M84563A	Pathological fracture in neoplastic disease, right fibula, initial encounter for fracture	MUS014	Pathological fracture, initial encounter
M84564A	Pathological fracture in neoplastic disease, left fibula, initial encounter for fracture	MUS014	Pathological fracture, initial encounter
M84569A	Pathological fracture in neoplastic disease, unspecified tibia and fibula, initial encounter for fracture	MUS014	Pathological fracture, initial encounter
M84571A	Pathological fracture in neoplastic disease, right ankle, initial encounter for fracture	MUS014	Pathological fracture, initial encounter
M84572A	Pathological fracture in neoplastic disease, left ankle, initial encounter for fracture	MUS014	Pathological fracture, initial encounter
M84573A	Pathological fracture in neoplastic disease, unspecified ankle, initial encounter for fracture	MUS014	Pathological fracture, initial encounter
M84574A	Pathological fracture in neoplastic disease, right foot, initial encounter for fracture	MUS014	Pathological fracture, initial encounter
M84575A	Pathological fracture in neoplastic disease, left foot, initial encounter for fracture	MUS014	Pathological fracture, initial encounter
M84576A	Pathological fracture in neoplastic disease, unspecified foot, initial encounter for fracture	MUS014	Pathological fracture, initial encounter
M8458XA	Pathological fracture in neoplastic disease, other specified site, initial encounter for fracture	MUS014	Pathological fracture, initial encounter
M8460XA	Pathological fracture in other disease, unspecified site, initial encounter for fracture	MUS014	Pathological fracture, initial encounter
M84611A	Pathological fracture in other disease, right shoulder, initial encounter for fracture	MUS014	Pathological fracture, initial encounter
M84612A	Pathological fracture in other disease, left shoulder, initial encounter for fracture	MUS014	Pathological fracture, initial encounter
M84619A	Pathological fracture in other disease, unspecified shoulder, initial encounter for fracture	MUS014	Pathological fracture, initial encounter
M84621A	Pathological fracture in other disease, right humerus, initial encounter for fracture	MUS014	Pathological fracture, initial encounter
M84622A	Pathological fracture in other disease, left humerus, initial encounter for fracture	MUS014	Pathological fracture, initial encounter
M84629A	Pathological fracture in other disease, unspecified humerus, initial encounter for fracture	MUS014	Pathological fracture, initial encounter
M84631A	Pathological fracture in other disease, right ulna, initial encounter for fracture	MUS014	Pathological fracture, initial encounter
M84632A	Pathological fracture in other disease, left ulna, initial encounter for fracture	MUS014	Pathological fracture, initial encounter
M84633A	Pathological fracture in other disease, right radius, initial encounter for fracture	MUS014	Pathological fracture, initial encounter
M84634A	Pathological fracture in other disease, left radius, initial encounter for fracture	MUS014	Pathological fracture, initial encounter
M84639A	Pathological fracture in other disease, unspecified ulna and radius, initial encounter for fracture	MUS014	Pathological fracture, initial encounter
M84641A	Pathological fracture in other disease, right hand, initial encounter for fracture	MUS014	Pathological fracture, initial encounter
M84642A	Pathological fracture in other disease, left hand, initial encounter for fracture	MUS014	Pathological fracture, initial encounter
M84649A	Pathological fracture in other disease, unspecified hand, initial encounter for fracture	MUS014	Pathological fracture, initial encounter
M84650A	Pathological fracture in other disease, pelvis, initial encounter for fracture	MUS014	Pathological fracture, initial encounter
M84651A	Pathological fracture in other disease, right femur, initial encounter for fracture	MUS014	Pathological fracture, initial encounter
M84652A	Pathological fracture in other disease, left femur, initial encounter for fracture	MUS014	Pathological fracture, initial encounter
M84653A	Pathological fracture in other disease, unspecified femur, initial encounter for fracture	MUS014	Pathological fracture, initial encounter
M84659A	Pathological fracture in other disease, hip, unspecified, initial encounter for fracture	MUS014	Pathological fracture, initial encounter
M84661A	Pathological fracture in other disease, right tibia, initial encounter for fracture	MUS014	Pathological fracture, initial encounter
M84662A	Pathological fracture in other disease, left tibia, initial encounter for fracture	MUS014	Pathological fracture, initial encounter
M84663A	Pathological fracture in other disease, right fibula, initial encounter for fracture	MUS014	Pathological fracture, initial encounter
M84664A	Pathological fracture in other disease, left fibula, initial encounter for fracture	MUS014	Pathological fracture, initial encounter
M84669A	Pathological fracture in other disease, unspecified tibia and fibula, initial encounter for fracture	MUS014	Pathological fracture, initial encounter
M84671A	Pathological fracture in other disease, right ankle, initial encounter for fracture	MUS014	Pathological fracture, initial encounter
M84672A	Pathological fracture in other disease, left ankle, initial encounter for fracture	MUS014	Pathological fracture, initial encounter
M84673A	Pathological fracture in other disease, unspecified ankle, initial encounter for fracture	MUS014	Pathological fracture, initial encounter
M84674A	Pathological fracture in other disease, right foot, initial encounter for fracture	MUS014	Pathological fracture, initial encounter
M84675A	Pathological fracture in other disease, left foot, initial encounter for fracture	MUS014	Pathological fracture, initial encounter
M84676A	Pathological fracture in other disease, unspecified foot, initial encounter for fracture	MUS014	Pathological fracture, initial encounter
M8468XA	Pathological fracture in other disease, other site, initial encounter for fracture	MUS014	Pathological fracture, initial encounter
M84750A	Atypical femoral fracture, unspecified, initial encounter for fracture	MUS018	Atypical fracture, initial encounter
M84751A	Incomplete atypical femoral fracture, right leg, initial encounter for fracture	MUS018	Atypical fracture, initial encounter
M84752A	Incomplete atypical femoral fracture, left leg, initial encounter for fracture	MUS018	Atypical fracture, initial encounter
M84753A	Incomplete atypical femoral fracture, unspecified leg, initial encounter for fracture	MUS018	Atypical fracture, initial encounter
M84754A	Complete transverse atypical femoral fracture, right leg, initial encounter for fracture	MUS018	Atypical fracture, initial encounter
M84755A	Complete transverse atypical femoral fracture, left leg, initial encounter for fracture	MUS018	Atypical fracture, initial encounter
M84756A	Complete transverse atypical femoral fracture, unspecified leg, initial encounter for fracture	MUS018	Atypical fracture, initial encounter
M84757A	Complete oblique atypical femoral fracture, right leg, initial encounter for fracture	MUS018	Atypical fracture, initial encounter
M84758A	Complete oblique atypical femoral fracture, left leg, initial encounter for fracture	MUS018	Atypical fracture, initial encounter
M84759A	Complete oblique atypical femoral fracture, unspecified leg, initial encounter for fracture	MUS018	Atypical fracture, initial encounter
M8600	Acute hematogenous osteomyelitis, unspecified site	MUS002	Osteomyelitis
M86011	Acute hematogenous osteomyelitis, right shoulder	MUS002	Osteomyelitis
M86012	Acute hematogenous osteomyelitis, left shoulder	MUS002	Osteomyelitis
M86019	Acute hematogenous osteomyelitis, unspecified shoulder	MUS002	Osteomyelitis
M86021	Acute hematogenous osteomyelitis, right humerus	MUS002	Osteomyelitis
M86022	Acute hematogenous osteomyelitis, left humerus	MUS002	Osteomyelitis
M86029	Acute hematogenous osteomyelitis, unspecified humerus	MUS002	Osteomyelitis
M86031	Acute hematogenous osteomyelitis, right radius and ulna	MUS002	Osteomyelitis
M86032	Acute hematogenous osteomyelitis, left radius and ulna	MUS002	Osteomyelitis
M86039	Acute hematogenous osteomyelitis, unspecified radius and ulna	MUS002	Osteomyelitis
M86041	Acute hematogenous osteomyelitis, right hand	MUS002	Osteomyelitis
M86042	Acute hematogenous osteomyelitis, left hand	MUS002	Osteomyelitis
M86049	Acute hematogenous osteomyelitis, unspecified hand	MUS002	Osteomyelitis
M86051	Acute hematogenous osteomyelitis, right femur	MUS002	Osteomyelitis
M86052	Acute hematogenous osteomyelitis, left femur	MUS002	Osteomyelitis
M86059	Acute hematogenous osteomyelitis, unspecified femur	MUS002	Osteomyelitis
M86061	Acute hematogenous osteomyelitis, right tibia and fibula	MUS002	Osteomyelitis
M86062	Acute hematogenous osteomyelitis, left tibia and fibula	MUS002	Osteomyelitis
M86069	Acute hematogenous osteomyelitis, unspecified tibia and fibula	MUS002	Osteomyelitis
M86071	Acute hematogenous osteomyelitis, right ankle and foot	MUS002	Osteomyelitis
M86072	Acute hematogenous osteomyelitis, left ankle and foot	MUS002	Osteomyelitis
M86079	Acute hematogenous osteomyelitis, unspecified ankle and foot	MUS002	Osteomyelitis
M8608	Acute hematogenous osteomyelitis, other sites	MUS002	Osteomyelitis
M8609	Acute hematogenous osteomyelitis, multiple sites	MUS002	Osteomyelitis
M8610	Other acute osteomyelitis, unspecified site	MUS002	Osteomyelitis
M86111	Other acute osteomyelitis, right shoulder	MUS002	Osteomyelitis
M86112	Other acute osteomyelitis, left shoulder	MUS002	Osteomyelitis
M86119	Other acute osteomyelitis, unspecified shoulder	MUS002	Osteomyelitis
M86121	Other acute osteomyelitis, right humerus	MUS002	Osteomyelitis
M86122	Other acute osteomyelitis, left humerus	MUS002	Osteomyelitis
M86129	Other acute osteomyelitis, unspecified humerus	MUS002	Osteomyelitis
M86131	Other acute osteomyelitis, right radius and ulna	MUS002	Osteomyelitis
M86132	Other acute osteomyelitis, left radius and ulna	MUS002	Osteomyelitis
M86139	Other acute osteomyelitis, unspecified radius and ulna	MUS002	Osteomyelitis
M86141	Other acute osteomyelitis, right hand	MUS002	Osteomyelitis
M86142	Other acute osteomyelitis, left hand	MUS002	Osteomyelitis
M86149	Other acute osteomyelitis, unspecified hand	MUS002	Osteomyelitis
M86151	Other acute osteomyelitis, right femur	MUS002	Osteomyelitis
M86152	Other acute osteomyelitis, left femur	MUS002	Osteomyelitis
M86159	Other acute osteomyelitis, unspecified femur	MUS002	Osteomyelitis
M86161	Other acute osteomyelitis, right tibia and fibula	MUS002	Osteomyelitis
M86162	Other acute osteomyelitis, left tibia and fibula	MUS002	Osteomyelitis
M86169	Other acute osteomyelitis, unspecified tibia and fibula	MUS002	Osteomyelitis
M86171	Other acute osteomyelitis, right ankle and foot	MUS002	Osteomyelitis
M86172	Other acute osteomyelitis, left ankle and foot	MUS002	Osteomyelitis
M86179	Other acute osteomyelitis, unspecified ankle and foot	MUS002	Osteomyelitis
M8618	Other acute osteomyelitis, other site	MUS002	Osteomyelitis
M8619	Other acute osteomyelitis, multiple sites	MUS002	Osteomyelitis
M8620	Subacute osteomyelitis, unspecified site	MUS002	Osteomyelitis
M86211	Subacute osteomyelitis, right shoulder	MUS002	Osteomyelitis
M86212	Subacute osteomyelitis, left shoulder	MUS002	Osteomyelitis
M86219	Subacute osteomyelitis, unspecified shoulder	MUS002	Osteomyelitis
M86221	Subacute osteomyelitis, right humerus	MUS002	Osteomyelitis
M86222	Subacute osteomyelitis, left humerus	MUS002	Osteomyelitis
M86229	Subacute osteomyelitis, unspecified humerus	MUS002	Osteomyelitis
M86231	Subacute osteomyelitis, right radius and ulna	MUS002	Osteomyelitis
M86232	Subacute osteomyelitis, left radius and ulna	MUS002	Osteomyelitis
M86239	Subacute osteomyelitis, unspecified radius and ulna	MUS002	Osteomyelitis
M86241	Subacute osteomyelitis, right hand	MUS002	Osteomyelitis
M86242	Subacute osteomyelitis, left hand	MUS002	Osteomyelitis
M86249	Subacute osteomyelitis, unspecified hand	MUS002	Osteomyelitis
M86251	Subacute osteomyelitis, right femur	MUS002	Osteomyelitis
M86252	Subacute osteomyelitis, left femur	MUS002	Osteomyelitis
M86259	Subacute osteomyelitis, unspecified femur	MUS002	Osteomyelitis
M86261	Subacute osteomyelitis, right tibia and fibula	MUS002	Osteomyelitis
M86262	Subacute osteomyelitis, left tibia and fibula	MUS002	Osteomyelitis
M86269	Subacute osteomyelitis, unspecified tibia and fibula	MUS002	Osteomyelitis
M86271	Subacute osteomyelitis, right ankle and foot	MUS002	Osteomyelitis
M86272	Subacute osteomyelitis, left ankle and foot	MUS002	Osteomyelitis
M86279	Subacute osteomyelitis, unspecified ankle and foot	MUS002	Osteomyelitis
M8628	Subacute osteomyelitis, other site	MUS002	Osteomyelitis
M8629	Subacute osteomyelitis, multiple sites	MUS002	Osteomyelitis
M8630	Chronic multifocal osteomyelitis, unspecified site	MUS002	Osteomyelitis
M86311	Chronic multifocal osteomyelitis, right shoulder	MUS002	Osteomyelitis
M86312	Chronic multifocal osteomyelitis, left shoulder	MUS002	Osteomyelitis
M86319	Chronic multifocal osteomyelitis, unspecified shoulder	MUS002	Osteomyelitis
M86321	Chronic multifocal osteomyelitis, right humerus	MUS002	Osteomyelitis
M86322	Chronic multifocal osteomyelitis, left humerus	MUS002	Osteomyelitis
M86329	Chronic multifocal osteomyelitis, unspecified humerus	MUS002	Osteomyelitis
M86331	Chronic multifocal osteomyelitis, right radius and ulna	MUS002	Osteomyelitis
M86332	Chronic multifocal osteomyelitis, left radius and ulna	MUS002	Osteomyelitis
M86339	Chronic multifocal osteomyelitis, unspecified radius and ulna	MUS002	Osteomyelitis
M86341	Chronic multifocal osteomyelitis, right hand	MUS002	Osteomyelitis
M86342	Chronic multifocal osteomyelitis, left hand	MUS002	Osteomyelitis
M86349	Chronic multifocal osteomyelitis, unspecified hand	MUS002	Osteomyelitis
M86351	Chronic multifocal osteomyelitis, right femur	MUS002	Osteomyelitis
M86352	Chronic multifocal osteomyelitis, left femur	MUS002	Osteomyelitis
M86359	Chronic multifocal osteomyelitis, unspecified femur	MUS002	Osteomyelitis
M86361	Chronic multifocal osteomyelitis, right tibia and fibula	MUS002	Osteomyelitis
M86362	Chronic multifocal osteomyelitis, left tibia and fibula	MUS002	Osteomyelitis
M86369	Chronic multifocal osteomyelitis, unspecified tibia and fibula	MUS002	Osteomyelitis
M86371	Chronic multifocal osteomyelitis, right ankle and foot	MUS002	Osteomyelitis
M86372	Chronic multifocal osteomyelitis, left ankle and foot	MUS002	Osteomyelitis
M86379	Chronic multifocal osteomyelitis, unspecified ankle and foot	MUS002	Osteomyelitis
M8638	Chronic multifocal osteomyelitis, other site	MUS002	Osteomyelitis
M8639	Chronic multifocal osteomyelitis, multiple sites	MUS002	Osteomyelitis
M8640	Chronic osteomyelitis with draining sinus, unspecified site	MUS002	Osteomyelitis
M86411	Chronic osteomyelitis with draining sinus, right shoulder	MUS002	Osteomyelitis
M86412	Chronic osteomyelitis with draining sinus, left shoulder	MUS002	Osteomyelitis
M86419	Chronic osteomyelitis with draining sinus, unspecified shoulder	MUS002	Osteomyelitis
M86421	Chronic osteomyelitis with draining sinus, right humerus	MUS002	Osteomyelitis
M86422	Chronic osteomyelitis with draining sinus, left humerus	MUS002	Osteomyelitis
M86429	Chronic osteomyelitis with draining sinus, unspecified humerus	MUS002	Osteomyelitis
M86431	Chronic osteomyelitis with draining sinus, right radius and ulna	MUS002	Osteomyelitis
M86432	Chronic osteomyelitis with draining sinus, left radius and ulna	MUS002	Osteomyelitis
M86439	Chronic osteomyelitis with draining sinus, unspecified radius and ulna	MUS002	Osteomyelitis
M86441	Chronic osteomyelitis with draining sinus, right hand	MUS002	Osteomyelitis
M86442	Chronic osteomyelitis with draining sinus, left hand	MUS002	Osteomyelitis
M86449	Chronic osteomyelitis with draining sinus, unspecified hand	MUS002	Osteomyelitis
M86451	Chronic osteomyelitis with draining sinus, right femur	MUS002	Osteomyelitis
M86452	Chronic osteomyelitis with draining sinus, left femur	MUS002	Osteomyelitis
M86459	Chronic osteomyelitis with draining sinus, unspecified femur	MUS002	Osteomyelitis
M86461	Chronic osteomyelitis with draining sinus, right tibia and fibula	MUS002	Osteomyelitis
M86462	Chronic osteomyelitis with draining sinus, left tibia and fibula	MUS002	Osteomyelitis
M86469	Chronic osteomyelitis with draining sinus, unspecified tibia and fibula	MUS002	Osteomyelitis
M86471	Chronic osteomyelitis with draining sinus, right ankle and foot	MUS002	Osteomyelitis
M86472	Chronic osteomyelitis with draining sinus, left ankle and foot	MUS002	Osteomyelitis
M86479	Chronic osteomyelitis with draining sinus, unspecified ankle and foot	MUS002	Osteomyelitis
M8648	Chronic osteomyelitis with draining sinus, other site	MUS002	Osteomyelitis
M8649	Chronic osteomyelitis with draining sinus, multiple sites	MUS002	Osteomyelitis
M8650	Other chronic hematogenous osteomyelitis, unspecified site	MUS002	Osteomyelitis
M86511	Other chronic hematogenous osteomyelitis, right shoulder	MUS002	Osteomyelitis
M86512	Other chronic hematogenous osteomyelitis, left shoulder	MUS002	Osteomyelitis
M86519	Other chronic hematogenous osteomyelitis, unspecified shoulder	MUS002	Osteomyelitis
M86521	Other chronic hematogenous osteomyelitis, right humerus	MUS002	Osteomyelitis
M86522	Other chronic hematogenous osteomyelitis, left humerus	MUS002	Osteomyelitis
M86529	Other chronic hematogenous osteomyelitis, unspecified humerus	MUS002	Osteomyelitis
M86531	Other chronic hematogenous osteomyelitis, right radius and ulna	MUS002	Osteomyelitis
M86532	Other chronic hematogenous osteomyelitis, left radius and ulna	MUS002	Osteomyelitis
M86539	Other chronic hematogenous osteomyelitis, unspecified radius and ulna	MUS002	Osteomyelitis
M86541	Other chronic hematogenous osteomyelitis, right hand	MUS002	Osteomyelitis
M86542	Other chronic hematogenous osteomyelitis, left hand	MUS002	Osteomyelitis
M86549	Other chronic hematogenous osteomyelitis, unspecified hand	MUS002	Osteomyelitis
M86551	Other chronic hematogenous osteomyelitis, right femur	MUS002	Osteomyelitis
M86552	Other chronic hematogenous osteomyelitis, left femur	MUS002	Osteomyelitis
M86559	Other chronic hematogenous osteomyelitis, unspecified femur	MUS002	Osteomyelitis
M86561	Other chronic hematogenous osteomyelitis, right tibia and fibula	MUS002	Osteomyelitis
M86562	Other chronic hematogenous osteomyelitis, left tibia and fibula	MUS002	Osteomyelitis
M86569	Other chronic hematogenous osteomyelitis, unspecified tibia and fibula	MUS002	Osteomyelitis
M86571	Other chronic hematogenous osteomyelitis, right ankle and foot	MUS002	Osteomyelitis
M86572	Other chronic hematogenous osteomyelitis, left ankle and foot	MUS002	Osteomyelitis
M86579	Other chronic hematogenous osteomyelitis, unspecified ankle and foot	MUS002	Osteomyelitis
M8658	Other chronic hematogenous osteomyelitis, other site	MUS002	Osteomyelitis
M8659	Other chronic hematogenous osteomyelitis, multiple sites	MUS002	Osteomyelitis
M8660	Other chronic osteomyelitis, unspecified site	MUS002	Osteomyelitis
M86611	Other chronic osteomyelitis, right shoulder	MUS002	Osteomyelitis
M86612	Other chronic osteomyelitis, left shoulder	MUS002	Osteomyelitis
M86619	Other chronic osteomyelitis, unspecified shoulder	MUS002	Osteomyelitis
M86621	Other chronic osteomyelitis, right humerus	MUS002	Osteomyelitis
M86622	Other chronic osteomyelitis, left humerus	MUS002	Osteomyelitis
M86629	Other chronic osteomyelitis, unspecified humerus	MUS002	Osteomyelitis
M86631	Other chronic osteomyelitis, right radius and ulna	MUS002	Osteomyelitis
M86632	Other chronic osteomyelitis, left radius and ulna	MUS002	Osteomyelitis
M86639	Other chronic osteomyelitis, unspecified radius and ulna	MUS002	Osteomyelitis
M86641	Other chronic osteomyelitis, right hand	MUS002	Osteomyelitis
M86642	Other chronic osteomyelitis, left hand	MUS002	Osteomyelitis
M86649	Other chronic osteomyelitis, unspecified hand	MUS002	Osteomyelitis
M86651	Other chronic osteomyelitis, right thigh	MUS002	Osteomyelitis
M86652	Other chronic osteomyelitis, left thigh	MUS002	Osteomyelitis
M86659	Other chronic osteomyelitis, unspecified thigh	MUS002	Osteomyelitis
M86661	Other chronic osteomyelitis, right tibia and fibula	MUS002	Osteomyelitis
M86662	Other chronic osteomyelitis, left tibia and fibula	MUS002	Osteomyelitis
M86669	Other chronic osteomyelitis, unspecified tibia and fibula	MUS002	Osteomyelitis
M86671	Other chronic osteomyelitis, right ankle and foot	MUS002	Osteomyelitis
M86672	Other chronic osteomyelitis, left ankle and foot	MUS002	Osteomyelitis
M86679	Other chronic osteomyelitis, unspecified ankle and foot	MUS002	Osteomyelitis
M8668	Other chronic osteomyelitis, other site	MUS002	Osteomyelitis
M8669	Other chronic osteomyelitis, multiple sites	MUS002	Osteomyelitis
M868X0	Other osteomyelitis, multiple sites	MUS002	Osteomyelitis
M868X1	Other osteomyelitis, shoulder	MUS002	Osteomyelitis
M868X2	Other osteomyelitis, upper arm	MUS002	Osteomyelitis
M868X3	Other osteomyelitis, forearm	MUS002	Osteomyelitis
M868X4	Other osteomyelitis, hand	MUS002	Osteomyelitis
M868X5	Other osteomyelitis, thigh	MUS002	Osteomyelitis
M868X6	Other osteomyelitis, lower leg	MUS002	Osteomyelitis
M868X7	Other osteomyelitis, ankle and foot	MUS002	Osteomyelitis
M868X8	Other osteomyelitis, other site	MUS002	Osteomyelitis
M868X9	Other osteomyelitis, unspecified sites	MUS002	Osteomyelitis
M869	Osteomyelitis, unspecified	MUS002	Osteomyelitis
M9701XA	Periprosthetic fracture around internal prosthetic right hip joint, initial encounter	INJ006	Fracture of the neck of the femur (hip), initial encounter
M9702XA	Periprosthetic fracture around internal prosthetic left hip joint, initial encounter	INJ006	Fracture of the neck of the femur (hip), initial encounter
M9711XA	Periprosthetic fracture around internal prosthetic right knee joint, initial encounter	INJ005	Fracture of the lower limb (except hip), initial encounter
M9712XA	Periprosthetic fracture around internal prosthetic left knee joint, initial encounter	INJ005	Fracture of the lower limb (except hip), initial encounter
M9721XA	Periprosthetic fracture around internal prosthetic right ankle joint, initial encounter	INJ005	Fracture of the lower limb (except hip), initial encounter
M9722XA	Periprosthetic fracture around internal prosthetic left ankle joint, initial encounter	INJ005	Fracture of the lower limb (except hip), initial encounter
M9731XA	Periprosthetic fracture around internal prosthetic right shoulder joint, initial encounter	INJ004	Fracture of the upper limb, initial encounter
M9732XA	Periprosthetic fracture around internal prosthetic left shoulder joint, initial encounter	INJ004	Fracture of the upper limb, initial encounter
M9741XA	Periprosthetic fracture around internal prosthetic right elbow joint, initial encounter	INJ004	Fracture of the upper limb, initial encounter
M9742XA	Periprosthetic fracture around internal prosthetic left elbow joint, initial encounter	INJ004	Fracture of the upper limb, initial encounter
N200	Calculus of kidney	GEN005	Calculus of urinary tract
N201	Calculus of ureter	GEN005	Calculus of urinary tract
N202	Calculus of kidney with calculus of ureter	GEN005	Calculus of urinary tract
N209	Urinary calculus, unspecified	GEN005	Calculus of urinary tract
N210	Calculus in bladder	GEN005	Calculus of urinary tract
N211	Calculus in urethra	GEN005	Calculus of urinary tract
N218	Other lower urinary tract calculus	GEN005	Calculus of urinary tract
N219	Calculus of lower urinary tract, unspecified	GEN005	Calculus of urinary tract
N23	Unspecified renal colic	GEN006	Other specified and unspecified diseases of kidney and ureters
R682	Dry mouth, unspecified	DIG003	Diseases of mouth; excluding dental
S0000XA	Unspecified superficial injury of scalp, initial encounter	INJ017	Superficial injury; contusion, initial encounter
S0001XA	Abrasion of scalp, initial encounter	INJ017	Superficial injury; contusion, initial encounter
S0002XA	Blister (nonthermal) of scalp, initial encounter	INJ017	Superficial injury; contusion, initial encounter
S0003XA	Contusion of scalp, initial encounter	INJ017	Superficial injury; contusion, initial encounter
S0004XA	External constriction of part of scalp, initial encounter	INJ017	Superficial injury; contusion, initial encounter
S0005XA	Superficial foreign body of scalp, initial encounter	INJ017	Superficial injury; contusion, initial encounter
S0006XA	Insect bite (nonvenomous) of scalp, initial encounter	INJ017	Superficial injury; contusion, initial encounter
S0007XA	Other superficial bite of scalp, initial encounter	INJ017	Superficial injury; contusion, initial encounter
S0010XA	Contusion of unspecified eyelid and periocular area, initial encounter	INJ017	Superficial injury; contusion, initial encounter
S0011XA	Contusion of right eyelid and periocular area, initial encounter	INJ017	Superficial injury; contusion, initial encounter
S0012XA	Contusion of left eyelid and periocular area, initial encounter	INJ017	Superficial injury; contusion, initial encounter
S00201A	Unspecified superficial injury of right eyelid and periocular area, initial encounter	INJ017	Superficial injury; contusion, initial encounter
S00202A	Unspecified superficial injury of left eyelid and periocular area, initial encounter	INJ017	Superficial injury; contusion, initial encounter
S00209A	Unspecified superficial injury of unspecified eyelid and periocular area, initial encounter	INJ017	Superficial injury; contusion, initial encounter
S00211A	Abrasion of right eyelid and periocular area, initial encounter	INJ017	Superficial injury; contusion, initial encounter
S00212A	Abrasion of left eyelid and periocular area, initial encounter	INJ017	Superficial injury; contusion, initial encounter
S00219A	Abrasion of unspecified eyelid and periocular area, initial encounter	INJ017	Superficial injury; contusion, initial encounter
S00221A	Blister (nonthermal) of right eyelid and periocular area, initial encounter	INJ017	Superficial injury; contusion, initial encounter
S00222A	Blister (nonthermal) of left eyelid and periocular area, initial encounter	INJ017	Superficial injury; contusion, initial encounter
S00229A	Blister (nonthermal) of unspecified eyelid and periocular area, initial encounter	INJ017	Superficial injury; contusion, initial encounter
S00241A	External constriction of right eyelid and periocular area, initial encounter	INJ017	Superficial injury; contusion, initial encounter
S00242A	External constriction of left eyelid and periocular area, initial encounter	INJ017	Superficial injury; contusion, initial encounter
S00249A	External constriction of unspecified eyelid and periocular area, initial encounter	INJ017	Superficial injury; contusion, initial encounter
S00251A	Superficial foreign body of right eyelid and periocular area, initial encounter	INJ017	Superficial injury; contusion, initial encounter
S00252A	Superficial foreign body of left eyelid and periocular area, initial encounter	INJ017	Superficial injury; contusion, initial encounter
S00259A	Superficial foreign body of unspecified eyelid and periocular area, initial encounter	INJ017	Superficial injury; contusion, initial encounter
S00261A	Insect bite (nonvenomous) of right eyelid and periocular area, initial encounter	INJ017	Superficial injury; contusion, initial encounter
S00262A	Insect bite (nonvenomous) of left eyelid and periocular area, initial encounter	INJ017	Superficial injury; contusion, initial encounter
S00269A	Insect bite (nonvenomous) of unspecified eyelid and periocular area, initial encounter	INJ017	Superficial injury; contusion, initial encounter
S00271A	Other superficial bite of right eyelid and periocular area, initial encounter	INJ017	Superficial injury; contusion, initial encounter
S00272A	Other superficial bite of left eyelid and periocular area, initial encounter	INJ017	Superficial injury; contusion, initial encounter
S00279A	Other superficial bite of unspecified eyelid and periocular area, initial encounter	INJ017	Superficial injury; contusion, initial encounter
S0030XA	Unspecified superficial injury of nose, initial encounter	INJ017	Superficial injury; contusion, initial encounter
S0031XA	Abrasion of nose, initial encounter	INJ017	Superficial injury; contusion, initial encounter
S0032XA	Blister (nonthermal) of nose, initial encounter	INJ017	Superficial injury; contusion, initial encounter
S0033XA	Contusion of nose, initial encounter	INJ017	Superficial injury; contusion, initial encounter
S0034XA	External constriction of nose, initial encounter	INJ017	Superficial injury; contusion, initial encounter
S0035XA	Superficial foreign body of nose, initial encounter	INJ017	Superficial injury; contusion, initial encounter
S0036XA	Insect bite (nonvenomous) of nose, initial encounter	INJ017	Superficial injury; contusion, initial encounter
S0037XA	Other superficial bite of nose, initial encounter	INJ017	Superficial injury; contusion, initial encounter
S00401A	Unspecified superficial injury of right ear, initial encounter	INJ017	Superficial injury; contusion, initial encounter
S00402A	Unspecified superficial injury of left ear, initial encounter	INJ017	Superficial injury; contusion, initial encounter
S00409A	Unspecified superficial injury of unspecified ear, initial encounter	INJ017	Superficial injury; contusion, initial encounter
S00411A	Abrasion of right ear, initial encounter	INJ017	Superficial injury; contusion, initial encounter
S00412A	Abrasion of left ear, initial encounter	INJ017	Superficial injury; contusion, initial encounter
S00419A	Abrasion of unspecified ear, initial encounter	INJ017	Superficial injury; contusion, initial encounter
S00421A	Blister (nonthermal) of right ear, initial encounter	INJ017	Superficial injury; contusion, initial encounter
S00422A	Blister (nonthermal) of left ear, initial encounter	INJ017	Superficial injury; contusion, initial encounter
S00429A	Blister (nonthermal) of unspecified ear, initial encounter	INJ017	Superficial injury; contusion, initial encounter
S00431A	Contusion of right ear, initial encounter	INJ017	Superficial injury; contusion, initial encounter
S00432A	Contusion of left ear, initial encounter	INJ017	Superficial injury; contusion, initial encounter
S00439A	Contusion of unspecified ear, initial encounter	INJ017	Superficial injury; contusion, initial encounter
S00441A	External constriction of right ear, initial encounter	INJ017	Superficial injury; contusion, initial encounter
S00442A	External constriction of left ear, initial encounter	INJ017	Superficial injury; contusion, initial encounter
S00449A	External constriction of unspecified ear, initial encounter	INJ017	Superficial injury; contusion, initial encounter
S00451A	Superficial foreign body of right ear, initial encounter	INJ017	Superficial injury; contusion, initial encounter
S00452A	Superficial foreign body of left ear, initial encounter	INJ017	Superficial injury; contusion, initial encounter
S00459A	Superficial foreign body of unspecified ear, initial encounter	INJ017	Superficial injury; contusion, initial encounter
S00461A	Insect bite (nonvenomous) of right ear, initial encounter	INJ017	Superficial injury; contusion, initial encounter
S00462A	Insect bite (nonvenomous) of left ear, initial encounter	INJ017	Superficial injury; contusion, initial encounter
S00469A	Insect bite (nonvenomous) of unspecified ear, initial encounter	INJ017	Superficial injury; contusion, initial encounter
S00471A	Other superficial bite of right ear, initial encounter	INJ017	Superficial injury; contusion, initial encounter
S00472A	Other superficial bite of left ear, initial encounter	INJ017	Superficial injury; contusion, initial encounter
S00479A	Other superficial bite of unspecified ear, initial encounter	INJ017	Superficial injury; contusion, initial encounter
S00501A	Unspecified superficial injury of lip, initial encounter	INJ017	Superficial injury; contusion, initial encounter
S00502A	Unspecified superficial injury of oral cavity, initial encounter	INJ017	Superficial injury; contusion, initial encounter
S00511A	Abrasion of lip, initial encounter	INJ017	Superficial injury; contusion, initial encounter
S00512A	Abrasion of oral cavity, initial encounter	INJ017	Superficial injury; contusion, initial encounter
S00521A	Blister (nonthermal) of lip, initial encounter	INJ017	Superficial injury; contusion, initial encounter
S00522A	Blister (nonthermal) of oral cavity, initial encounter	INJ017	Superficial injury; contusion, initial encounter
S00531A	Contusion of lip, initial encounter	INJ017	Superficial injury; contusion, initial encounter
S00532A	Contusion of oral cavity, initial encounter	INJ017	Superficial injury; contusion, initial encounter
S00541A	External constriction of lip, initial encounter	INJ017	Superficial injury; contusion, initial encounter
S00542A	External constriction of oral cavity, initial encounter	INJ017	Superficial injury; contusion, initial encounter
S00551A	Superficial foreign body of lip, initial encounter	INJ017	Superficial injury; contusion, initial encounter
S00552A	Superficial foreign body of oral cavity, initial encounter	INJ017	Superficial injury; contusion, initial encounter
S00561A	Insect bite (nonvenomous) of lip, initial encounter	INJ017	Superficial injury; contusion, initial encounter
S00562A	Insect bite (nonvenomous) of oral cavity, initial encounter	INJ017	Superficial injury; contusion, initial encounter
S00571A	Other superficial bite of lip, initial encounter	INJ017	Superficial injury; contusion, initial encounter
S00572A	Other superficial bite of oral cavity, initial encounter	INJ017	Superficial injury; contusion, initial encounter
S0080XA	Unspecified superficial injury of other part of head, initial encounter	INJ017	Superficial injury; contusion, initial encounter
S0081XA	Abrasion of other part of head, initial encounter	INJ017	Superficial injury; contusion, initial encounter
S0082XA	Blister (nonthermal) of other part of head, initial encounter	INJ017	Superficial injury; contusion, initial encounter
S0083XA	Contusion of other part of head, initial encounter	INJ017	Superficial injury; contusion, initial encounter
S0084XA	External constriction of other part of head, initial encounter	INJ017	Superficial injury; contusion, initial encounter
S0085XA	Superficial foreign body of other part of head, initial encounter	INJ017	Superficial injury; contusion, initial encounter
S0086XA	Insect bite (nonvenomous) of other part of head, initial encounter	INJ017	Superficial injury; contusion, initial encounter
S0087XA	Other superficial bite of other part of head, initial encounter	INJ017	Superficial injury; contusion, initial encounter
S0090XA	Unspecified superficial injury of unspecified part of head, initial encounter	INJ017	Superficial injury; contusion, initial encounter
S0091XA	Abrasion of unspecified part of head, initial encounter	INJ017	Superficial injury; contusion, initial encounter
S0092XA	Blister (nonthermal) of unspecified part of head, initial encounter	INJ017	Superficial injury; contusion, initial encounter
S0093XA	Contusion of unspecified part of head, initial encounter	INJ017	Superficial injury; contusion, initial encounter
S0094XA	External constriction of unspecified part of head, initial encounter	INJ017	Superficial injury; contusion, initial encounter
S0095XA	Superficial foreign body of unspecified part of head, initial encounter	INJ017	Superficial injury; contusion, initial encounter
S0096XA	Insect bite (nonvenomous) of unspecified part of head, initial encounter	INJ017	Superficial injury; contusion, initial encounter
S0097XA	Other superficial bite of unspecified part of head, initial encounter	INJ017	Superficial injury; contusion, initial encounter
S0100XA	Unspecified open wound of scalp, initial encounter	INJ011	Open wounds of head and neck, initial encounter
S0101XA	Laceration without foreign body of scalp, initial encounter	INJ011	Open wounds of head and neck, initial encounter
S0102XA	Laceration with foreign body of scalp, initial encounter	INJ011	Open wounds of head and neck, initial encounter
S0103XA	Puncture wound without foreign body of scalp, initial encounter	INJ011	Open wounds of head and neck, initial encounter
S0104XA	Puncture wound with foreign body of scalp, initial encounter	INJ011	Open wounds of head and neck, initial encounter
S0105XA	Open bite of scalp, initial encounter	INJ011	Open wounds of head and neck, initial encounter
S01101A	Unspecified open wound of right eyelid and periocular area, initial encounter	INJ011	Open wounds of head and neck, initial encounter
S01102A	Unspecified open wound of left eyelid and periocular area, initial encounter	INJ011	Open wounds of head and neck, initial encounter
S01109A	Unspecified open wound of unspecified eyelid and periocular area, initial encounter	INJ011	Open wounds of head and neck, initial encounter
S01111A	Laceration without foreign body of right eyelid and periocular area, initial encounter	INJ011	Open wounds of head and neck, initial encounter
S01112A	Laceration without foreign body of left eyelid and periocular area, initial encounter	INJ011	Open wounds of head and neck, initial encounter
S01119A	Laceration without foreign body of unspecified eyelid and periocular area, initial encounter	INJ011	Open wounds of head and neck, initial encounter
S01121A	Laceration with foreign body of right eyelid and periocular area, initial encounter	INJ011	Open wounds of head and neck, initial encounter
S01122A	Laceration with foreign body of left eyelid and periocular area, initial encounter	INJ011	Open wounds of head and neck, initial encounter
S01129A	Laceration with foreign body of unspecified eyelid and periocular area, initial encounter	INJ011	Open wounds of head and neck, initial encounter
S01131A	Puncture wound without foreign body of right eyelid and periocular area, initial encounter	INJ011	Open wounds of head and neck, initial encounter
S01132A	Puncture wound without foreign body of left eyelid and periocular area, initial encounter	INJ011	Open wounds of head and neck, initial encounter
S01139A	Puncture wound without foreign body of unspecified eyelid and periocular area, initial encounter	INJ011	Open wounds of head and neck, initial encounter
S01141A	Puncture wound with foreign body of right eyelid and periocular area, initial encounter	INJ011	Open wounds of head and neck, initial encounter
S01142A	Puncture wound with foreign body of left eyelid and periocular area, initial encounter	INJ011	Open wounds of head and neck, initial encounter
S01149A	Puncture wound with foreign body of unspecified eyelid and periocular area, initial encounter	INJ011	Open wounds of head and neck, initial encounter
S01151A	Open bite of right eyelid and periocular area, initial encounter	INJ011	Open wounds of head and neck, initial encounter
S01152A	Open bite of left eyelid and periocular area, initial encounter	INJ011	Open wounds of head and neck, initial encounter
S01159A	Open bite of unspecified eyelid and periocular area, initial encounter	INJ011	Open wounds of head and neck, initial encounter
S0120XA	Unspecified open wound of nose, initial encounter	INJ011	Open wounds of head and neck, initial encounter
S0121XA	Laceration without foreign body of nose, initial encounter	INJ011	Open wounds of head and neck, initial encounter
S0122XA	Laceration with foreign body of nose, initial encounter	INJ011	Open wounds of head and neck, initial encounter
S0123XA	Puncture wound without foreign body of nose, initial encounter	INJ011	Open wounds of head and neck, initial encounter
S0124XA	Puncture wound with foreign body of nose, initial encounter	INJ011	Open wounds of head and neck, initial encounter
S0125XA	Open bite of nose, initial encounter	INJ011	Open wounds of head and neck, initial encounter
S01301A	Unspecified open wound of right ear, initial encounter	INJ011	Open wounds of head and neck, initial encounter
S01302A	Unspecified open wound of left ear, initial encounter	INJ011	Open wounds of head and neck, initial encounter
S01309A	Unspecified open wound of unspecified ear, initial encounter	INJ011	Open wounds of head and neck, initial encounter
S01311A	Laceration without foreign body of right ear, initial encounter	INJ011	Open wounds of head and neck, initial encounter
S01312A	Laceration without foreign body of left ear, initial encounter	INJ011	Open wounds of head and neck, initial encounter
S01319A	Laceration without foreign body of unspecified ear, initial encounter	INJ011	Open wounds of head and neck, initial encounter
S01321A	Laceration with foreign body of right ear, initial encounter	INJ011	Open wounds of head and neck, initial encounter
S01322A	Laceration with foreign body of left ear, initial encounter	INJ011	Open wounds of head and neck, initial encounter
S01329A	Laceration with foreign body of unspecified ear, initial encounter	INJ011	Open wounds of head and neck, initial encounter
S01331A	Puncture wound without foreign body of right ear, initial encounter	INJ011	Open wounds of head and neck, initial encounter
S01332A	Puncture wound without foreign body of left ear, initial encounter	INJ011	Open wounds of head and neck, initial encounter
S01339A	Puncture wound without foreign body of unspecified ear, initial encounter	INJ011	Open wounds of head and neck, initial encounter
S01341A	Puncture wound with foreign body of right ear, initial encounter	INJ011	Open wounds of head and neck, initial encounter
S01342A	Puncture wound with foreign body of left ear, initial encounter	INJ011	Open wounds of head and neck, initial encounter
S01349A	Puncture wound with foreign body of unspecified ear, initial encounter	INJ011	Open wounds of head and neck, initial encounter
S01351A	Open bite of right ear, initial encounter	INJ011	Open wounds of head and neck, initial encounter
S01352A	Open bite of left ear, initial encounter	INJ011	Open wounds of head and neck, initial encounter
S01359A	Open bite of unspecified ear, initial encounter	INJ011	Open wounds of head and neck, initial encounter
S01401A	Unspecified open wound of right cheek and temporomandibular area, initial encounter	INJ011	Open wounds of head and neck, initial encounter
S01402A	Unspecified open wound of left cheek and temporomandibular area, initial encounter	INJ011	Open wounds of head and neck, initial encounter
S01409A	Unspecified open wound of unspecified cheek and temporomandibular area, initial encounter	INJ011	Open wounds of head and neck, initial encounter
S01411A	Laceration without foreign body of right cheek and temporomandibular area, initial encounter	INJ011	Open wounds of head and neck, initial encounter
S01412A	Laceration without foreign body of left cheek and temporomandibular area, initial encounter	INJ011	Open wounds of head and neck, initial encounter
S01419A	Laceration without foreign body of unspecified cheek and temporomandibular area, initial encounter	INJ011	Open wounds of head and neck, initial encounter
S01421A	Laceration with foreign body of right cheek and temporomandibular area, initial encounter	INJ011	Open wounds of head and neck, initial encounter
S01422A	Laceration with foreign body of left cheek and temporomandibular area, initial encounter	INJ011	Open wounds of head and neck, initial encounter
S01429A	Laceration with foreign body of unspecified cheek and temporomandibular area, initial encounter	INJ011	Open wounds of head and neck, initial encounter
S01431A	Puncture wound without foreign body of right cheek and temporomandibular area, initial encounter	INJ011	Open wounds of head and neck, initial encounter
S01432A	Puncture wound without foreign body of left cheek and temporomandibular area, initial encounter	INJ011	Open wounds of head and neck, initial encounter
S01439A	Puncture wound without foreign body of unspecified cheek and temporomandibular area, initial encounter	INJ011	Open wounds of head and neck, initial encounter
S01441A	Puncture wound with foreign body of right cheek and temporomandibular area, initial encounter	INJ011	Open wounds of head and neck, initial encounter
S01442A	Puncture wound with foreign body of left cheek and temporomandibular area, initial encounter	INJ011	Open wounds of head and neck, initial encounter
S01449A	Puncture wound with foreign body of unspecified cheek and temporomandibular area, initial encounter	INJ011	Open wounds of head and neck, initial encounter
S01451A	Open bite of right cheek and temporomandibular area, initial encounter	INJ011	Open wounds of head and neck, initial encounter
S01452A	Open bite of left cheek and temporomandibular area, initial encounter	INJ011	Open wounds of head and neck, initial encounter
S01459A	Open bite of unspecified cheek and temporomandibular area, initial encounter	INJ011	Open wounds of head and neck, initial encounter
S01501A	Unspecified open wound of lip, initial encounter	INJ011	Open wounds of head and neck, initial encounter
S01502A	Unspecified open wound of oral cavity, initial encounter	INJ011	Open wounds of head and neck, initial encounter
S01511A	Laceration without foreign body of lip, initial encounter	INJ011	Open wounds of head and neck, initial encounter
S01512A	Laceration without foreign body of oral cavity, initial encounter	INJ011	Open wounds of head and neck, initial encounter
S01521A	Laceration with foreign body of lip, initial encounter	INJ011	Open wounds of head and neck, initial encounter
S01522A	Laceration with foreign body of oral cavity, initial encounter	INJ011	Open wounds of head and neck, initial encounter
S01531A	Puncture wound without foreign body of lip, initial encounter	INJ011	Open wounds of head and neck, initial encounter
S01532A	Puncture wound without foreign body of oral cavity, initial encounter	INJ011	Open wounds of head and neck, initial encounter
S01541A	Puncture wound with foreign body of lip, initial encounter	INJ011	Open wounds of head and neck, initial encounter
S01542A	Puncture wound with foreign body of oral cavity, initial encounter	INJ011	Open wounds of head and neck, initial encounter
S01551A	Open bite of lip, initial encounter	INJ011	Open wounds of head and neck, initial encounter
S01552A	Open bite of oral cavity, initial encounter	INJ011	Open wounds of head and neck, initial encounter
S0180XA	Unspecified open wound of other part of head, initial encounter	INJ011	Open wounds of head and neck, initial encounter
S0181XA	Laceration without foreign body of other part of head, initial encounter	INJ011	Open wounds of head and neck, initial encounter
S0182XA	Laceration with foreign body of other part of head, initial encounter	INJ011	Open wounds of head and neck, initial encounter
S0183XA	Puncture wound without foreign body of other part of head, initial encounter	INJ011	Open wounds of head and neck, initial encounter
S0184XA	Puncture wound with foreign body of other part of head, initial encounter	INJ011	Open wounds of head and neck, initial encounter
S0185XA	Open bite of other part of head, initial encounter	INJ011	Open wounds of head and neck, initial encounter
S0190XA	Unspecified open wound of unspecified part of head, initial encounter	INJ011	Open wounds of head and neck, initial encounter
S0191XA	Laceration without foreign body of unspecified part of head, initial encounter	INJ011	Open wounds of head and neck, initial encounter
S0192XA	Laceration with foreign body of unspecified part of head, initial encounter	INJ011	Open wounds of head and neck, initial encounter
S0193XA	Puncture wound without foreign body of unspecified part of head, initial encounter	INJ011	Open wounds of head and neck, initial encounter
S0194XA	Puncture wound with foreign body of unspecified part of head, initial encounter	INJ011	Open wounds of head and neck, initial encounter
S0195XA	Open bite of unspecified part of head, initial encounter	INJ011	Open wounds of head and neck, initial encounter
S020XXA	Fracture of vault of skull, initial encounter for closed fracture	INJ001	Fracture of head and neck, initial encounter
S020XXB	Fracture of vault of skull, initial encounter for open fracture	INJ001	Fracture of head and neck, initial encounter
S02101A	Fracture of base of skull, right side, initial encounter for closed fracture	INJ001	Fracture of head and neck, initial encounter
S02101B	Fracture of base of skull, right side, initial encounter for open fracture	INJ001	Fracture of head and neck, initial encounter
S02102A	Fracture of base of skull, left side, initial encounter for closed fracture	INJ001	Fracture of head and neck, initial encounter
S02102B	Fracture of base of skull, left side, initial encounter for open fracture	INJ001	Fracture of head and neck, initial encounter
S02109A	Fracture of base of skull, unspecified side, initial encounter for closed fracture	INJ001	Fracture of head and neck, initial encounter
S02109B	Fracture of base of skull, unspecified side, initial encounter for open fracture	INJ001	Fracture of head and neck, initial encounter
S0210XA	Unspecified fracture of base of skull, initial encounter for closed fracture	INJ001	Fracture of head and neck, initial encounter
S0210XB	Unspecified fracture of base of skull, initial encounter for open fracture	INJ001	Fracture of head and neck, initial encounter
S02110A	Type I occipital condyle fracture, unspecified side, initial encounter for closed fracture	INJ001	Fracture of head and neck, initial encounter
S02110B	Type I occipital condyle fracture, unspecified side, initial encounter for open fracture	INJ001	Fracture of head and neck, initial encounter
S02111A	Type II occipital condyle fracture, unspecified side, initial encounter for closed fracture	INJ001	Fracture of head and neck, initial encounter
S02111B	Type II occipital condyle fracture, unspecified side, initial encounter for open fracture	INJ001	Fracture of head and neck, initial encounter
S02112A	Type III occipital condyle fracture, unspecified side, initial encounter for closed fracture	INJ001	Fracture of head and neck, initial encounter
S02112B	Type III occipital condyle fracture, unspecified side, initial encounter for open fracture	INJ001	Fracture of head and neck, initial encounter
S02113A	Unspecified occipital condyle fracture, initial encounter for closed fracture	INJ001	Fracture of head and neck, initial encounter
S02113B	Unspecified occipital condyle fracture, initial encounter for open fracture	INJ001	Fracture of head and neck, initial encounter
S02118A	Other fracture of occiput, unspecified side, initial encounter for closed fracture	INJ001	Fracture of head and neck, initial encounter
S02118B	Other fracture of occiput, unspecified side, initial encounter for open fracture	INJ001	Fracture of head and neck, initial encounter
S02119A	Unspecified fracture of occiput, initial encounter for closed fracture	INJ001	Fracture of head and neck, initial encounter
S02119B	Unspecified fracture of occiput, initial encounter for open fracture	INJ001	Fracture of head and neck, initial encounter
S0211AA	Type I occipital condyle fracture, right side, initial encounter for closed fracture	INJ001	Fracture of head and neck, initial encounter
S0211AB	Type I occipital condyle fracture, right side, initial encounter for open fracture	INJ001	Fracture of head and neck, initial encounter
S0211BA	Type I occipital condyle fracture, left side, initial encounter for closed fracture	INJ001	Fracture of head and neck, initial encounter
S0211BB	Type I occipital condyle fracture, left side, initial encounter for open fracture	INJ001	Fracture of head and neck, initial encounter
S0211CA	Type II occipital condyle fracture, right side, initial encounter for closed fracture	INJ001	Fracture of head and neck, initial encounter
S0211CB	Type II occipital condyle fracture, right side, initial encounter for open fracture	INJ001	Fracture of head and neck, initial encounter
S0211DA	Type II occipital condyle fracture, left side, initial encounter for closed fracture	INJ001	Fracture of head and neck, initial encounter
S0211DB	Type II occipital condyle fracture, left side, initial encounter for open fracture	INJ001	Fracture of head and neck, initial encounter
S0211EA	Type III occipital condyle fracture, right side, initial encounter for closed fracture	INJ001	Fracture of head and neck, initial encounter
S0211EB	Type III occipital condyle fracture, right side, initial encounter for open fracture	INJ001	Fracture of head and neck, initial encounter
S0211FA	Type III occipital condyle fracture, left side, initial encounter for closed fracture	INJ001	Fracture of head and neck, initial encounter
S0211FB	Type III occipital condyle fracture, left side, initial encounter for open fracture	INJ001	Fracture of head and neck, initial encounter
S0211GA	Other fracture of occiput, right side, initial encounter for closed fracture	INJ001	Fracture of head and neck, initial encounter
S0211GB	Other fracture of occiput, right side, initial encounter for open fracture	INJ001	Fracture of head and neck, initial encounter
S0211HA	Other fracture of occiput, left side, initial encounter for closed fracture	INJ001	Fracture of head and neck, initial encounter
S0211HB	Other fracture of occiput, left side, initial encounter for open fracture	INJ001	Fracture of head and neck, initial encounter
S02121A	Fracture of orbital roof, right side, initial encounter for closed fracture	INJ001	Fracture of head and neck, initial encounter
S02121B	Fracture of orbital roof, right side, initial encounter for open fracture	INJ001	Fracture of head and neck, initial encounter
S02122A	Fracture of orbital roof, left side, initial encounter for closed fracture	INJ001	Fracture of head and neck, initial encounter
S02122B	Fracture of orbital roof, left side, initial encounter for open fracture	INJ001	Fracture of head and neck, initial encounter
S02129A	Fracture of orbital roof, unspecified side, initial encounter for closed fracture	INJ001	Fracture of head and neck, initial encounter
S02129B	Fracture of orbital roof, unspecified side, initial encounter for open fracture	INJ001	Fracture of head and neck, initial encounter
S0219XA	Other fracture of base of skull, initial encounter for closed fracture	INJ001	Fracture of head and neck, initial encounter
S0219XB	Other fracture of base of skull, initial encounter for open fracture	INJ001	Fracture of head and neck, initial encounter
S022XXA	Fracture of nasal bones, initial encounter for closed fracture	INJ001	Fracture of head and neck, initial encounter
S022XXB	Fracture of nasal bones, initial encounter for open fracture	INJ001	Fracture of head and neck, initial encounter
S0230XA	Fracture of orbital floor, unspecified side, initial encounter for closed fracture	INJ001	Fracture of head and neck, initial encounter
S0230XB	Fracture of orbital floor, unspecified side, initial encounter for open fracture	INJ001	Fracture of head and neck, initial encounter
S0231XA	Fracture of orbital floor, right side, initial encounter for closed fracture	INJ001	Fracture of head and neck, initial encounter
S0231XB	Fracture of orbital floor, right side, initial encounter for open fracture	INJ001	Fracture of head and neck, initial encounter
S0232XA	Fracture of orbital floor, left side, initial encounter for closed fracture	INJ001	Fracture of head and neck, initial encounter
S0232XB	Fracture of orbital floor, left side, initial encounter for open fracture	INJ001	Fracture of head and neck, initial encounter
S023XXA	Fracture of orbital floor, initial encounter for closed fracture	INJ001	Fracture of head and neck, initial encounter
S023XXB	Fracture of orbital floor, initial encounter for open fracture	INJ001	Fracture of head and neck, initial encounter
S02400A	Malar fracture, unspecified side, initial encounter for closed fracture	INJ001	Fracture of head and neck, initial encounter
S02400B	Malar fracture, unspecified side, initial encounter for open fracture	INJ001	Fracture of head and neck, initial encounter
S02401A	Maxillary fracture, unspecified side, initial encounter for closed fracture	INJ001	Fracture of head and neck, initial encounter
S02401B	Maxillary fracture, unspecified side, initial encounter for open fracture	INJ001	Fracture of head and neck, initial encounter
S02402A	Zygomatic fracture, unspecified side, initial encounter for closed fracture	INJ001	Fracture of head and neck, initial encounter
S02402B	Zygomatic fracture, unspecified side, initial encounter for open fracture	INJ001	Fracture of head and neck, initial encounter
S0240AA	Malar fracture, right side, initial encounter for closed fracture	INJ001	Fracture of head and neck, initial encounter
S0240AB	Malar fracture, right side, initial encounter for open fracture	INJ001	Fracture of head and neck, initial encounter
S0240BA	Malar fracture, left side, initial encounter for closed fracture	INJ001	Fracture of head and neck, initial encounter
S0240BB	Malar fracture, left side, initial encounter for open fracture	INJ001	Fracture of head and neck, initial encounter
S0240CA	Maxillary fracture, right side, initial encounter for closed fracture	INJ001	Fracture of head and neck, initial encounter
S0240CB	Maxillary fracture, right side, initial encounter for open fracture	INJ001	Fracture of head and neck, initial encounter
S0240DA	Maxillary fracture, left side, initial encounter for closed fracture	INJ001	Fracture of head and neck, initial encounter
S0240DB	Maxillary fracture, left side, initial encounter for open fracture	INJ001	Fracture of head and neck, initial encounter
S0240EA	Zygomatic fracture, right side, initial encounter for closed fracture	INJ001	Fracture of head and neck, initial encounter
S0240EB	Zygomatic fracture, right side, initial encounter for open fracture	INJ001	Fracture of head and neck, initial encounter
S0240FA	Zygomatic fracture, left side, initial encounter for closed fracture	INJ001	Fracture of head and neck, initial encounter
S0240FB	Zygomatic fracture, left side, initial encounter for open fracture	INJ001	Fracture of head and neck, initial encounter
S02411A	LeFort I fracture, initial encounter for closed fracture	INJ001	Fracture of head and neck, initial encounter
S02411B	LeFort I fracture, initial encounter for open fracture	INJ001	Fracture of head and neck, initial encounter
S02412A	LeFort II fracture, initial encounter for closed fracture	INJ001	Fracture of head and neck, initial encounter
S02412B	LeFort II fracture, initial encounter for open fracture	INJ001	Fracture of head and neck, initial encounter
S02413A	LeFort III fracture, initial encounter for closed fracture	INJ001	Fracture of head and neck, initial encounter
S02413B	LeFort III fracture, initial encounter for open fracture	INJ001	Fracture of head and neck, initial encounter
S0242XA	Fracture of alveolus of maxilla, initial encounter for closed fracture	INJ001	Fracture of head and neck, initial encounter
S0242XB	Fracture of alveolus of maxilla, initial encounter for open fracture	INJ001	Fracture of head and neck, initial encounter
S025XXA	Fracture of tooth (traumatic), initial encounter for closed fracture	INJ001	Fracture of head and neck, initial encounter
S025XXB	Fracture of tooth (traumatic), initial encounter for open fracture	INJ001	Fracture of head and neck, initial encounter
S02600A	Fracture of unspecified part of body of mandible, unspecified side, initial encounter for closed fracture	INJ001	Fracture of head and neck, initial encounter
S02600B	Fracture of unspecified part of body of mandible, unspecified side, initial encounter for open fracture	INJ001	Fracture of head and neck, initial encounter
S02601A	Fracture of unspecified part of body of right mandible, initial encounter for closed fracture	INJ001	Fracture of head and neck, initial encounter
S02601B	Fracture of unspecified part of body of right mandible, initial encounter for open fracture	INJ001	Fracture of head and neck, initial encounter
S02602A	Fracture of unspecified part of body of left mandible, initial encounter for closed fracture	INJ001	Fracture of head and neck, initial encounter
S02602B	Fracture of unspecified part of body of left mandible, initial encounter for open fracture	INJ001	Fracture of head and neck, initial encounter
S02609A	Fracture of mandible, unspecified, initial encounter for closed fracture	INJ001	Fracture of head and neck, initial encounter
S02609B	Fracture of mandible, unspecified, initial encounter for open fracture	INJ001	Fracture of head and neck, initial encounter
S02610A	Fracture of condylar process of mandible, unspecified side, initial encounter for closed fracture	INJ001	Fracture of head and neck, initial encounter
S02610B	Fracture of condylar process of mandible, unspecified side, initial encounter for open fracture	INJ001	Fracture of head and neck, initial encounter
S02611A	Fracture of condylar process of right mandible, initial encounter for closed fracture	INJ001	Fracture of head and neck, initial encounter
S02611B	Fracture of condylar process of right mandible, initial encounter for open fracture	INJ001	Fracture of head and neck, initial encounter
S02612A	Fracture of condylar process of left mandible, initial encounter for closed fracture	INJ001	Fracture of head and neck, initial encounter
S02612B	Fracture of condylar process of left mandible, initial encounter for open fracture	INJ001	Fracture of head and neck, initial encounter
S0261XA	Fracture of condylar process of mandible, initial encounter for closed fracture	INJ001	Fracture of head and neck, initial encounter
S0261XB	Fracture of condylar process of mandible, initial encounter for open fracture	INJ001	Fracture of head and neck, initial encounter
S02620A	Fracture of subcondylar process of mandible, unspecified side, initial encounter for closed fracture	INJ001	Fracture of head and neck, initial encounter
S02620B	Fracture of subcondylar process of mandible, unspecified side, initial encounter for open fracture	INJ001	Fracture of head and neck, initial encounter
S02621A	Fracture of subcondylar process of right mandible, initial encounter for closed fracture	INJ001	Fracture of head and neck, initial encounter
S02621B	Fracture of subcondylar process of right mandible, initial encounter for open fracture	INJ001	Fracture of head and neck, initial encounter
S02622A	Fracture of subcondylar process of left mandible, initial encounter for closed fracture	INJ001	Fracture of head and neck, initial encounter
S02622B	Fracture of subcondylar process of left mandible, initial encounter for open fracture	INJ001	Fracture of head and neck, initial encounter
S0262XA	Fracture of subcondylar process of mandible, initial encounter for closed fracture	INJ001	Fracture of head and neck, initial encounter
S0262XB	Fracture of subcondylar process of mandible, initial encounter for open fracture	INJ001	Fracture of head and neck, initial encounter
S02630A	Fracture of coronoid process of mandible, unspecified side, initial encounter for closed fracture	INJ001	Fracture of head and neck, initial encounter
S02630B	Fracture of coronoid process of mandible, unspecified side, initial encounter for open fracture	INJ001	Fracture of head and neck, initial encounter
S02631A	Fracture of coronoid process of right mandible, initial encounter for closed fracture	INJ001	Fracture of head and neck, initial encounter
S02631B	Fracture of coronoid process of right mandible, initial encounter for open fracture	INJ001	Fracture of head and neck, initial encounter
S02632A	Fracture of coronoid process of left mandible, initial encounter for closed fracture	INJ001	Fracture of head and neck, initial encounter
S02632B	Fracture of coronoid process of left mandible, initial encounter for open fracture	INJ001	Fracture of head and neck, initial encounter
S0263XA	Fracture of coronoid process of mandible, initial encounter for closed fracture	INJ001	Fracture of head and neck, initial encounter
S0263XB	Fracture of coronoid process of mandible, initial encounter for open fracture	INJ001	Fracture of head and neck, initial encounter
S02640A	Fracture of ramus of mandible, unspecified side, initial encounter for closed fracture	INJ001	Fracture of head and neck, initial encounter
S02640B	Fracture of ramus of mandible, unspecified side, initial encounter for open fracture	INJ001	Fracture of head and neck, initial encounter
S02641A	Fracture of ramus of right mandible, initial encounter for closed fracture	INJ001	Fracture of head and neck, initial encounter
S02641B	Fracture of ramus of right mandible, initial encounter for open fracture	INJ001	Fracture of head and neck, initial encounter
S02642A	Fracture of ramus of left mandible, initial encounter for closed fracture	INJ001	Fracture of head and neck, initial encounter
S02642B	Fracture of ramus of left mandible, initial encounter for open fracture	INJ001	Fracture of head and neck, initial encounter
S0264XA	Fracture of ramus of mandible, initial encounter for closed fracture	INJ001	Fracture of head and neck, initial encounter
S0264XB	Fracture of ramus of mandible, initial encounter for open fracture	INJ001	Fracture of head and neck, initial encounter
S02650A	Fracture of angle of mandible, unspecified side, initial encounter for closed fracture	INJ001	Fracture of head and neck, initial encounter
S02650B	Fracture of angle of mandible, unspecified side, initial encounter for open fracture	INJ001	Fracture of head and neck, initial encounter
S02651A	Fracture of angle of right mandible, initial encounter for closed fracture	INJ001	Fracture of head and neck, initial encounter
S02651B	Fracture of angle of right mandible, initial encounter for open fracture	INJ001	Fracture of head and neck, initial encounter
S02652A	Fracture of angle of left mandible, initial encounter for closed fracture	INJ001	Fracture of head and neck, initial encounter
S02652B	Fracture of angle of left mandible, initial encounter for open fracture	INJ001	Fracture of head and neck, initial encounter
S0265XA	Fracture of angle of mandible, initial encounter for closed fracture	INJ001	Fracture of head and neck, initial encounter
S0265XB	Fracture of angle of mandible, initial encounter for open fracture	INJ001	Fracture of head and neck, initial encounter
S0266XA	Fracture of symphysis of mandible, initial encounter for closed fracture	INJ001	Fracture of head and neck, initial encounter
S0266XB	Fracture of symphysis of mandible, initial encounter for open fracture	INJ001	Fracture of head and neck, initial encounter
S02670A	Fracture of alveolus of mandible, unspecified side, initial encounter for closed fracture	INJ001	Fracture of head and neck, initial encounter
S02670B	Fracture of alveolus of mandible, unspecified side, initial encounter for open fracture	INJ001	Fracture of head and neck, initial encounter
S02671A	Fracture of alveolus of right mandible, initial encounter for closed fracture	INJ001	Fracture of head and neck, initial encounter
S02671B	Fracture of alveolus of right mandible, initial encounter for open fracture	INJ001	Fracture of head and neck, initial encounter
S02672A	Fracture of alveolus of left mandible, initial encounter for closed fracture	INJ001	Fracture of head and neck, initial encounter
S02672B	Fracture of alveolus of left mandible, initial encounter for open fracture	INJ001	Fracture of head and neck, initial encounter
S0267XA	Fracture of alveolus of mandible, initial encounter for closed fracture	INJ001	Fracture of head and neck, initial encounter
S0267XB	Fracture of alveolus of mandible, initial encounter for open fracture	INJ001	Fracture of head and neck, initial encounter
S0269XA	Fracture of mandible of other specified site, initial encounter for closed fracture	INJ001	Fracture of head and neck, initial encounter
S0269XB	Fracture of mandible of other specified site, initial encounter for open fracture	INJ001	Fracture of head and neck, initial encounter
S0280XA	Fracture of other specified skull and facial bones, unspecified side, initial encounter for closed fracture	INJ001	Fracture of head and neck, initial encounter
S0280XB	Fracture of other specified skull and facial bones, unspecified side, initial encounter for open fracture	INJ001	Fracture of head and neck, initial encounter
S0281XA	Fracture of other specified skull and facial bones, right side, initial encounter for closed fracture	INJ001	Fracture of head and neck, initial encounter
S0281XB	Fracture of other specified skull and facial bones, right side, initial encounter for open fracture	INJ001	Fracture of head and neck, initial encounter
S0282XA	Fracture of other specified skull and facial bones, left side, initial encounter for closed fracture	INJ001	Fracture of head and neck, initial encounter
S0282XB	Fracture of other specified skull and facial bones, left side, initial encounter for open fracture	INJ001	Fracture of head and neck, initial encounter
S02831A	Fracture of medial orbital wall, right side, initial encounter for closed fracture	INJ001	Fracture of head and neck, initial encounter
S02831B	Fracture of medial orbital wall, right side, initial encounter for open fracture	INJ001	Fracture of head and neck, initial encounter
S02832A	Fracture of medial orbital wall, left side, initial encounter for closed fracture	INJ001	Fracture of head and neck, initial encounter
S02832B	Fracture of medial orbital wall, left side, initial encounter for open fracture	INJ001	Fracture of head and neck, initial encounter
S02839A	Fracture of medial orbital wall, unspecified side, initial encounter for closed fracture	INJ001	Fracture of head and neck, initial encounter
S02839B	Fracture of medial orbital wall, unspecified side, initial encounter for open fracture	INJ001	Fracture of head and neck, initial encounter
S02841A	Fracture of lateral orbital wall, right side, initial encounter for closed fracture	INJ001	Fracture of head and neck, initial encounter
S02841B	Fracture of lateral orbital wall, right side, initial encounter for open fracture	INJ001	Fracture of head and neck, initial encounter
S02842A	Fracture of lateral orbital wall, left side, initial encounter for closed fracture	INJ001	Fracture of head and neck, initial encounter
S02842B	Fracture of lateral orbital wall, left side, initial encounter for open fracture	INJ001	Fracture of head and neck, initial encounter
S02849A	Fracture of lateral orbital wall, unspecified side, initial encounter for closed fracture	INJ001	Fracture of head and neck, initial encounter
S02849B	Fracture of lateral orbital wall, unspecified side, initial encounter for open fracture	INJ001	Fracture of head and neck, initial encounter
S0285XA	Fracture of orbit, unspecified, initial encounter for closed fracture	INJ001	Fracture of head and neck, initial encounter
S0285XB	Fracture of orbit, unspecified, initial encounter for open fracture	INJ001	Fracture of head and neck, initial encounter
S028XXA	Fractures of other specified skull and facial bones, initial encounter for closed fracture	INJ001	Fracture of head and neck, initial encounter
S028XXB	Fractures of other specified skull and facial bones, initial encounter for open fracture	INJ001	Fracture of head and neck, initial encounter
S0291XA	Unspecified fracture of skull, initial encounter for closed fracture	INJ001	Fracture of head and neck, initial encounter
S0291XB	Unspecified fracture of skull, initial encounter for open fracture	INJ001	Fracture of head and neck, initial encounter
S0292XA	Unspecified fracture of facial bones, initial encounter for closed fracture	INJ001	Fracture of head and neck, initial encounter
S0292XB	Unspecified fracture of facial bones, initial encounter for open fracture	INJ001	Fracture of head and neck, initial encounter
S0300XA	Dislocation of jaw, unspecified side, initial encounter	INJ007	Dislocations, initial encounter
S0301XA	Dislocation of jaw, right side, initial encounter	INJ007	Dislocations, initial encounter
S0302XA	Dislocation of jaw, left side, initial encounter	INJ007	Dislocations, initial encounter
S0303XA	Dislocation of jaw, bilateral, initial encounter	INJ007	Dislocations, initial encounter
S030XXA	Dislocation of jaw, initial encounter	INJ007	Dislocations, initial encounter
S031XXA	Dislocation of septal cartilage of nose, initial encounter	INJ007	Dislocations, initial encounter
S032XXA	Dislocation of tooth, initial encounter	INJ007	Dislocations, initial encounter
S0340XA	Sprain of jaw, unspecified side, initial encounter	INJ024	Sprains and strains, initial encounter
S0341XA	Sprain of jaw, right side, initial encounter	INJ024	Sprains and strains, initial encounter
S0342XA	Sprain of jaw, left side, initial encounter	INJ024	Sprains and strains, initial encounter
S0343XA	Sprain of jaw, bilateral, initial encounter	INJ024	Sprains and strains, initial encounter
S034XXA	Sprain of jaw, initial encounter	INJ024	Sprains and strains, initial encounter
S038XXA	Sprain of joints and ligaments of other parts of head, initial encounter	INJ024	Sprains and strains, initial encounter
S039XXA	Sprain of joints and ligaments of unspecified parts of head, initial encounter	INJ024	Sprains and strains, initial encounter
S04011A	Injury of optic nerve, right eye, initial encounter	INJ025	Injury to nerves, muscles and tendons, initial encounter
S04012A	Injury of optic nerve, left eye, initial encounter	INJ025	Injury to nerves, muscles and tendons, initial encounter
S04019A	Injury of optic nerve, unspecified eye, initial encounter	INJ025	Injury to nerves, muscles and tendons, initial encounter
S0402XA	Injury of optic chiasm, initial encounter	INJ025	Injury to nerves, muscles and tendons, initial encounter
S04031A	Injury of optic tract and pathways, right side, initial encounter	INJ025	Injury to nerves, muscles and tendons, initial encounter
S04032A	Injury of optic tract and pathways, left side, initial encounter	INJ025	Injury to nerves, muscles and tendons, initial encounter
S04039A	Injury of optic tract and pathways, unspecified side, initial encounter	INJ025	Injury to nerves, muscles and tendons, initial encounter
S04041A	Injury of visual cortex, right side, initial encounter	INJ025	Injury to nerves, muscles and tendons, initial encounter
S04042A	Injury of visual cortex, left side, initial encounter	INJ025	Injury to nerves, muscles and tendons, initial encounter
S04049A	Injury of visual cortex, unspecified side, initial encounter	INJ025	Injury to nerves, muscles and tendons, initial encounter
S0410XA	Injury of oculomotor nerve, unspecified side, initial encounter	INJ025	Injury to nerves, muscles and tendons, initial encounter
S0411XA	Injury of oculomotor nerve, right side, initial encounter	INJ025	Injury to nerves, muscles and tendons, initial encounter
S0412XA	Injury of oculomotor nerve, left side, initial encounter	INJ025	Injury to nerves, muscles and tendons, initial encounter
S0420XA	Injury of trochlear nerve, unspecified side, initial encounter	INJ025	Injury to nerves, muscles and tendons, initial encounter
S0421XA	Injury of trochlear nerve, right side, initial encounter	INJ025	Injury to nerves, muscles and tendons, initial encounter
S0422XA	Injury of trochlear nerve, left side, initial encounter	INJ025	Injury to nerves, muscles and tendons, initial encounter
S0430XA	Injury of trigeminal nerve, unspecified side, initial encounter	INJ025	Injury to nerves, muscles and tendons, initial encounter
S0431XA	Injury of trigeminal nerve, right side, initial encounter	INJ025	Injury to nerves, muscles and tendons, initial encounter
S0432XA	Injury of trigeminal nerve, left side, initial encounter	INJ025	Injury to nerves, muscles and tendons, initial encounter
S0440XA	Injury of abducent nerve, unspecified side, initial encounter	INJ025	Injury to nerves, muscles and tendons, initial encounter
S0441XA	Injury of abducent nerve, right side, initial encounter	INJ025	Injury to nerves, muscles and tendons, initial encounter
S0442XA	Injury of abducent nerve, left side, initial encounter	INJ025	Injury to nerves, muscles and tendons, initial encounter
S0450XA	Injury of facial nerve, unspecified side, initial encounter	INJ025	Injury to nerves, muscles and tendons, initial encounter
S0451XA	Injury of facial nerve, right side, initial encounter	INJ025	Injury to nerves, muscles and tendons, initial encounter
S0452XA	Injury of facial nerve, left side, initial encounter	INJ025	Injury to nerves, muscles and tendons, initial encounter
S0460XA	Injury of acoustic nerve, unspecified side, initial encounter	INJ025	Injury to nerves, muscles and tendons, initial encounter
S0461XA	Injury of acoustic nerve, right side, initial encounter	INJ025	Injury to nerves, muscles and tendons, initial encounter
S0462XA	Injury of acoustic nerve, left side, initial encounter	INJ025	Injury to nerves, muscles and tendons, initial encounter
S0470XA	Injury of accessory nerve, unspecified side, initial encounter	INJ025	Injury to nerves, muscles and tendons, initial encounter
S0471XA	Injury of accessory nerve, right side, initial encounter	INJ025	Injury to nerves, muscles and tendons, initial encounter
S0472XA	Injury of accessory nerve, left side, initial encounter	INJ025	Injury to nerves, muscles and tendons, initial encounter
S04811A	Injury of olfactory [1st ] nerve, right side, initial encounter	INJ025	Injury to nerves, muscles and tendons, initial encounter
S04812A	Injury of olfactory [1st ] nerve, left side, initial encounter	INJ025	Injury to nerves, muscles and tendons, initial encounter
S04819A	Injury of olfactory [1st ] nerve, unspecified side, initial encounter	INJ025	Injury to nerves, muscles and tendons, initial encounter
S04891A	Injury of other cranial nerves, right side, initial encounter	INJ025	Injury to nerves, muscles and tendons, initial encounter
S04892A	Injury of other cranial nerves, left side, initial encounter	INJ025	Injury to nerves, muscles and tendons, initial encounter
S04899A	Injury of other cranial nerves, unspecified side, initial encounter	INJ025	Injury to nerves, muscles and tendons, initial encounter
S049XXA	Injury of unspecified cranial nerve, initial encounter	INJ025	Injury to nerves, muscles and tendons, initial encounter
S0500XA	Injury of conjunctiva and corneal abrasion without foreign body, unspecified eye, initial encounter	INJ017	Superficial injury; contusion, initial encounter
S0501XA	Injury of conjunctiva and corneal abrasion without foreign body, right eye, initial encounter	INJ017	Superficial injury; contusion, initial encounter
S0502XA	Injury of conjunctiva and corneal abrasion without foreign body, left eye, initial encounter	INJ017	Superficial injury; contusion, initial encounter
S0510XA	Contusion of eyeball and orbital tissues, unspecified eye, initial encounter	INJ017	Superficial injury; contusion, initial encounter
S0511XA	Contusion of eyeball and orbital tissues, right eye, initial encounter	INJ017	Superficial injury; contusion, initial encounter
S0512XA	Contusion of eyeball and orbital tissues, left eye, initial encounter	INJ017	Superficial injury; contusion, initial encounter
S0520XA	Ocular laceration and rupture with prolapse or loss of intraocular tissue, unspecified eye, initial encounter	INJ011	Open wounds of head and neck, initial encounter
S0521XA	Ocular laceration and rupture with prolapse or loss of intraocular tissue, right eye, initial encounter	INJ011	Open wounds of head and neck, initial encounter
S0522XA	Ocular laceration and rupture with prolapse or loss of intraocular tissue, left eye, initial encounter	INJ011	Open wounds of head and neck, initial encounter
S0530XA	Ocular laceration without prolapse or loss of intraocular tissue, unspecified eye, initial encounter	INJ011	Open wounds of head and neck, initial encounter
S0531XA	Ocular laceration without prolapse or loss of intraocular tissue, right eye, initial encounter	INJ011	Open wounds of head and neck, initial encounter
S0532XA	Ocular laceration without prolapse or loss of intraocular tissue, left eye, initial encounter	INJ011	Open wounds of head and neck, initial encounter
S0540XA	Penetrating wound of orbit with or without foreign body, unspecified eye, initial encounter	INJ011	Open wounds of head and neck, initial encounter
S0541XA	Penetrating wound of orbit with or without foreign body, right eye, initial encounter	INJ011	Open wounds of head and neck, initial encounter
S0542XA	Penetrating wound of orbit with or without foreign body, left eye, initial encounter	INJ011	Open wounds of head and neck, initial encounter
S0550XA	Penetrating wound with foreign body of unspecified eyeball, initial encounter	INJ011	Open wounds of head and neck, initial encounter
S0551XA	Penetrating wound with foreign body of right eyeball, initial encounter	INJ011	Open wounds of head and neck, initial encounter
S0552XA	Penetrating wound with foreign body of left eyeball, initial encounter	INJ011	Open wounds of head and neck, initial encounter
S0560XA	Penetrating wound without foreign body of unspecified eyeball, initial encounter	INJ011	Open wounds of head and neck, initial encounter
S0561XA	Penetrating wound without foreign body of right eyeball, initial encounter	INJ011	Open wounds of head and neck, initial encounter
S0562XA	Penetrating wound without foreign body of left eyeball, initial encounter	INJ011	Open wounds of head and neck, initial encounter
S0570XA	Avulsion of unspecified eye, initial encounter	INJ011	Open wounds of head and neck, initial encounter
S0571XA	Avulsion of right eye, initial encounter	INJ011	Open wounds of head and neck, initial encounter
S0572XA	Avulsion of left eye, initial encounter	INJ011	Open wounds of head and neck, initial encounter
S070XXA	Crushing injury of face, initial encounter	INJ018	Crushing injury, initial encounter
S071XXA	Crushing injury of skull, initial encounter	INJ018	Crushing injury, initial encounter
S078XXA	Crushing injury of other parts of head, initial encounter	INJ018	Crushing injury, initial encounter
S079XXA	Crushing injury of head, part unspecified, initial encounter	INJ018	Crushing injury, initial encounter
S080XXA	Avulsion of scalp, initial encounter	INJ011	Open wounds of head and neck, initial encounter
S08111A	Complete traumatic amputation of right ear, initial encounter	INJ015	Amputation of other body parts, initial encounter
S08112A	Complete traumatic amputation of left ear, initial encounter	INJ015	Amputation of other body parts, initial encounter
S08119A	Complete traumatic amputation of unspecified ear, initial encounter	INJ015	Amputation of other body parts, initial encounter
S08121A	Partial traumatic amputation of right ear, initial encounter	INJ015	Amputation of other body parts, initial encounter
S08122A	Partial traumatic amputation of left ear, initial encounter	INJ015	Amputation of other body parts, initial encounter
S08129A	Partial traumatic amputation of unspecified ear, initial encounter	INJ015	Amputation of other body parts, initial encounter
S08811A	Complete traumatic amputation of nose, initial encounter	INJ015	Amputation of other body parts, initial encounter
S08812A	Partial traumatic amputation of nose, initial encounter	INJ015	Amputation of other body parts, initial encounter
S0889XA	Traumatic amputation of other parts of head, initial encounter	INJ015	Amputation of other body parts, initial encounter
S0910XA	Unspecified injury of muscle and tendon of head, initial encounter	INJ025	Injury to nerves, muscles and tendons, initial encounter
S0911XA	Strain of muscle and tendon of head, initial encounter	INJ024	Sprains and strains, initial encounter
S0912XA	Laceration of muscle and tendon of head, initial encounter	INJ025	Injury to nerves, muscles and tendons, initial encounter
S0919XA	Other specified injury of muscle and tendon of head, initial encounter	INJ025	Injury to nerves, muscles and tendons, initial encounter
S0920XA	Traumatic rupture of unspecified ear drum, initial encounter	INJ011	Open wounds of head and neck, initial encounter
S0921XA	Traumatic rupture of right ear drum, initial encounter	INJ011	Open wounds of head and neck, initial encounter
S0922XA	Traumatic rupture of left ear drum, initial encounter	INJ011	Open wounds of head and neck, initial encounter
S100XXA	Contusion of throat, initial encounter	INJ017	Superficial injury; contusion, initial encounter
S1010XA	Unspecified superficial injuries of throat, initial encounter	INJ017	Superficial injury; contusion, initial encounter
S1011XA	Abrasion of throat, initial encounter	INJ017	Superficial injury; contusion, initial encounter
S1012XA	Blister (nonthermal) of throat, initial encounter	INJ017	Superficial injury; contusion, initial encounter
S1014XA	External constriction of part of throat, initial encounter	INJ017	Superficial injury; contusion, initial encounter
S1015XA	Superficial foreign body of throat, initial encounter	INJ017	Superficial injury; contusion, initial encounter
S1016XA	Insect bite (nonvenomous) of throat, initial encounter	INJ017	Superficial injury; contusion, initial encounter
S1017XA	Other superficial bite of throat, initial encounter	INJ017	Superficial injury; contusion, initial encounter
S1080XA	Unspecified superficial injury of other specified part of neck, initial encounter	INJ017	Superficial injury; contusion, initial encounter
S1081XA	Abrasion of other specified part of neck, initial encounter	INJ017	Superficial injury; contusion, initial encounter
S1082XA	Blister (nonthermal) of other specified part of neck, initial encounter	INJ017	Superficial injury; contusion, initial encounter
S1083XA	Contusion of other specified part of neck, initial encounter	INJ017	Superficial injury; contusion, initial encounter
S1084XA	External constriction of other specified part of neck, initial encounter	INJ017	Superficial injury; contusion, initial encounter
S1085XA	Superficial foreign body of other specified part of neck, initial encounter	INJ017	Superficial injury; contusion, initial encounter
S1086XA	Insect bite of other specified part of neck, initial encounter	INJ017	Superficial injury; contusion, initial encounter
S1087XA	Other superficial bite of other specified part of neck, initial encounter	INJ017	Superficial injury; contusion, initial encounter
S1090XA	Unspecified superficial injury of unspecified part of neck, initial encounter	INJ017	Superficial injury; contusion, initial encounter
S1091XA	Abrasion of unspecified part of neck, initial encounter	INJ017	Superficial injury; contusion, initial encounter
S1092XA	Blister (nonthermal) of unspecified part of neck, initial encounter	INJ017	Superficial injury; contusion, initial encounter
S1093XA	Contusion of unspecified part of neck, initial encounter	INJ017	Superficial injury; contusion, initial encounter
S1094XA	External constriction of unspecified part of neck, initial encounter	INJ017	Superficial injury; contusion, initial encounter
S1095XA	Superficial foreign body of unspecified part of neck, initial encounter	INJ017	Superficial injury; contusion, initial encounter
S1096XA	Insect bite of unspecified part of neck, initial encounter	INJ017	Superficial injury; contusion, initial encounter
S1097XA	Other superficial bite of unspecified part of neck, initial encounter	INJ017	Superficial injury; contusion, initial encounter
S11011A	Laceration without foreign body of larynx, initial encounter	INJ011	Open wounds of head and neck, initial encounter
S11012A	Laceration with foreign body of larynx, initial encounter	INJ011	Open wounds of head and neck, initial encounter
S11013A	Puncture wound without foreign body of larynx, initial encounter	INJ011	Open wounds of head and neck, initial encounter
S11014A	Puncture wound with foreign body of larynx, initial encounter	INJ011	Open wounds of head and neck, initial encounter
S11015A	Open bite of larynx, initial encounter	INJ011	Open wounds of head and neck, initial encounter
S11019A	Unspecified open wound of larynx, initial encounter	INJ011	Open wounds of head and neck, initial encounter
S11021A	Laceration without foreign body of trachea, initial encounter	INJ011	Open wounds of head and neck, initial encounter
S11022A	Laceration with foreign body of trachea, initial encounter	INJ011	Open wounds of head and neck, initial encounter
S11023A	Puncture wound without foreign body of trachea, initial encounter	INJ011	Open wounds of head and neck, initial encounter
S11024A	Puncture wound with foreign body of trachea, initial encounter	INJ011	Open wounds of head and neck, initial encounter
S11025A	Open bite of trachea, initial encounter	INJ011	Open wounds of head and neck, initial encounter
S11029A	Unspecified open wound of trachea, initial encounter	INJ011	Open wounds of head and neck, initial encounter
S11031A	Laceration without foreign body of vocal cord, initial encounter	INJ011	Open wounds of head and neck, initial encounter
S11032A	Laceration with foreign body of vocal cord, initial encounter	INJ011	Open wounds of head and neck, initial encounter
S11033A	Puncture wound without foreign body of vocal cord, initial encounter	INJ011	Open wounds of head and neck, initial encounter
S11034A	Puncture wound with foreign body of vocal cord, initial encounter	INJ011	Open wounds of head and neck, initial encounter
S11035A	Open bite of vocal cord, initial encounter	INJ011	Open wounds of head and neck, initial encounter
S11039A	Unspecified open wound of vocal cord, initial encounter	INJ011	Open wounds of head and neck, initial encounter
S1110XA	Unspecified open wound of thyroid gland, initial encounter	INJ011	Open wounds of head and neck, initial encounter
S1111XA	Laceration without foreign body of thyroid gland, initial encounter	INJ011	Open wounds of head and neck, initial encounter
S1112XA	Laceration with foreign body of thyroid gland, initial encounter	INJ011	Open wounds of head and neck, initial encounter
S1113XA	Puncture wound without foreign body of thyroid gland, initial encounter	INJ011	Open wounds of head and neck, initial encounter
S1114XA	Puncture wound with foreign body of thyroid gland, initial encounter	INJ011	Open wounds of head and neck, initial encounter
S1115XA	Open bite of thyroid gland, initial encounter	INJ011	Open wounds of head and neck, initial encounter
S1120XA	Unspecified open wound of pharynx and cervical esophagus, initial encounter	INJ011	Open wounds of head and neck, initial encounter
S1121XA	Laceration without foreign body of pharynx and cervical esophagus, initial encounter	INJ011	Open wounds of head and neck, initial encounter
S1122XA	Laceration with foreign body of pharynx and cervical esophagus, initial encounter	INJ011	Open wounds of head and neck, initial encounter
S1123XA	Puncture wound without foreign body of pharynx and cervical esophagus, initial encounter	INJ011	Open wounds of head and neck, initial encounter
S1124XA	Puncture wound with foreign body of pharynx and cervical esophagus, initial encounter	INJ011	Open wounds of head and neck, initial encounter
S1125XA	Open bite of pharynx and cervical esophagus, initial encounter	INJ011	Open wounds of head and neck, initial encounter
S1180XA	Unspecified open wound of other specified part of neck, initial encounter	INJ011	Open wounds of head and neck, initial encounter
S1181XA	Laceration without foreign body of other specified part of neck, initial encounter	INJ011	Open wounds of head and neck, initial encounter
S1182XA	Laceration with foreign body of other specified part of neck, initial encounter	INJ011	Open wounds of head and neck, initial encounter
S1183XA	Puncture wound without foreign body of other specified part of neck, initial encounter	INJ011	Open wounds of head and neck, initial encounter
S1184XA	Puncture wound with foreign body of other specified part of neck, initial encounter	INJ011	Open wounds of head and neck, initial encounter
S1185XA	Open bite of other specified part of neck, initial encounter	INJ011	Open wounds of head and neck, initial encounter
S1189XA	Other open wound of other specified part of neck, initial encounter	INJ011	Open wounds of head and neck, initial encounter
S1190XA	Unspecified open wound of unspecified part of neck, initial encounter	INJ011	Open wounds of head and neck, initial encounter
S1191XA	Laceration without foreign body of unspecified part of neck, initial encounter	INJ011	Open wounds of head and neck, initial encounter
S1192XA	Laceration with foreign body of unspecified part of neck, initial encounter	INJ011	Open wounds of head and neck, initial encounter
S1193XA	Puncture wound without foreign body of unspecified part of neck, initial encounter	INJ011	Open wounds of head and neck, initial encounter
S1194XA	Puncture wound with foreign body of unspecified part of neck, initial encounter	INJ011	Open wounds of head and neck, initial encounter
S1195XA	Open bite of unspecified part of neck, initial encounter	INJ011	Open wounds of head and neck, initial encounter
S12000A	Unspecified displaced fracture of first cervical vertebra, initial encounter for closed fracture	INJ002	Fracture of the spine and back, initial encounter
S12000B	Unspecified displaced fracture of first cervical vertebra, initial encounter for open fracture	INJ002	Fracture of the spine and back, initial encounter
S12001A	Unspecified nondisplaced fracture of first cervical vertebra, initial encounter for closed fracture	INJ002	Fracture of the spine and back, initial encounter
S12001B	Unspecified nondisplaced fracture of first cervical vertebra, initial encounter for open fracture	INJ002	Fracture of the spine and back, initial encounter
S1201XA	Stable burst fracture of first cervical vertebra, initial encounter for closed fracture	INJ002	Fracture of the spine and back, initial encounter
S1201XB	Stable burst fracture of first cervical vertebra, initial encounter for open fracture	INJ002	Fracture of the spine and back, initial encounter
S1202XA	Unstable burst fracture of first cervical vertebra, initial encounter for closed fracture	INJ002	Fracture of the spine and back, initial encounter
S1202XB	Unstable burst fracture of first cervical vertebra, initial encounter for open fracture	INJ002	Fracture of the spine and back, initial encounter
S12030A	Displaced posterior arch fracture of first cervical vertebra, initial encounter for closed fracture	INJ002	Fracture of the spine and back, initial encounter
S12030B	Displaced posterior arch fracture of first cervical vertebra, initial encounter for open fracture	INJ002	Fracture of the spine and back, initial encounter
S12031A	Nondisplaced posterior arch fracture of first cervical vertebra, initial encounter for closed fracture	INJ002	Fracture of the spine and back, initial encounter
S12031B	Nondisplaced posterior arch fracture of first cervical vertebra, initial encounter for open fracture	INJ002	Fracture of the spine and back, initial encounter
S12040A	Displaced lateral mass fracture of first cervical vertebra, initial encounter for closed fracture	INJ002	Fracture of the spine and back, initial encounter
S12040B	Displaced lateral mass fracture of first cervical vertebra, initial encounter for open fracture	INJ002	Fracture of the spine and back, initial encounter
S12041A	Nondisplaced lateral mass fracture of first cervical vertebra, initial encounter for closed fracture	INJ002	Fracture of the spine and back, initial encounter
S12041B	Nondisplaced lateral mass fracture of first cervical vertebra, initial encounter for open fracture	INJ002	Fracture of the spine and back, initial encounter
S12090A	Other displaced fracture of first cervical vertebra, initial encounter for closed fracture	INJ002	Fracture of the spine and back, initial encounter
S12090B	Other displaced fracture of first cervical vertebra, initial encounter for open fracture	INJ002	Fracture of the spine and back, initial encounter
S12091A	Other nondisplaced fracture of first cervical vertebra, initial encounter for closed fracture	INJ002	Fracture of the spine and back, initial encounter
S12091B	Other nondisplaced fracture of first cervical vertebra, initial encounter for open fracture	INJ002	Fracture of the spine and back, initial encounter
S12100A	Unspecified displaced fracture of second cervical vertebra, initial encounter for closed fracture	INJ002	Fracture of the spine and back, initial encounter
S12100B	Unspecified displaced fracture of second cervical vertebra, initial encounter for open fracture	INJ002	Fracture of the spine and back, initial encounter
S12101A	Unspecified nondisplaced fracture of second cervical vertebra, initial encounter for closed fracture	INJ002	Fracture of the spine and back, initial encounter
S12101B	Unspecified nondisplaced fracture of second cervical vertebra, initial encounter for open fracture	INJ002	Fracture of the spine and back, initial encounter
S12110A	Anterior displaced Type II dens fracture, initial encounter for closed fracture	INJ002	Fracture of the spine and back, initial encounter
S12110B	Anterior displaced Type II dens fracture, initial encounter for open fracture	INJ002	Fracture of the spine and back, initial encounter
S12111A	Posterior displaced Type II dens fracture, initial encounter for closed fracture	INJ002	Fracture of the spine and back, initial encounter
S12111B	Posterior displaced Type II dens fracture, initial encounter for open fracture	INJ002	Fracture of the spine and back, initial encounter
S12112A	Nondisplaced Type II dens fracture, initial encounter for closed fracture	INJ002	Fracture of the spine and back, initial encounter
S12112B	Nondisplaced Type II dens fracture, initial encounter for open fracture	INJ002	Fracture of the spine and back, initial encounter
S12120A	Other displaced dens fracture, initial encounter for closed fracture	INJ002	Fracture of the spine and back, initial encounter
S12120B	Other displaced dens fracture, initial encounter for open fracture	INJ002	Fracture of the spine and back, initial encounter
S12121A	Other nondisplaced dens fracture, initial encounter for closed fracture	INJ002	Fracture of the spine and back, initial encounter
S12121B	Other nondisplaced dens fracture, initial encounter for open fracture	INJ002	Fracture of the spine and back, initial encounter
S12130A	Unspecified traumatic displaced spondylolisthesis of second cervical vertebra, initial encounter for closed fracture	INJ002	Fracture of the spine and back, initial encounter
S12130B	Unspecified traumatic displaced spondylolisthesis of second cervical vertebra, initial encounter for open fracture	INJ002	Fracture of the spine and back, initial encounter
S12131A	Unspecified traumatic nondisplaced spondylolisthesis of second cervical vertebra, initial encounter for closed fracture	INJ002	Fracture of the spine and back, initial encounter
S12131B	Unspecified traumatic nondisplaced spondylolisthesis of second cervical vertebra, initial encounter for open fracture	INJ002	Fracture of the spine and back, initial encounter
S1214XA	Type III traumatic spondylolisthesis of second cervical vertebra, initial encounter for closed fracture	INJ002	Fracture of the spine and back, initial encounter
S1214XB	Type III traumatic spondylolisthesis of second cervical vertebra, initial encounter for open fracture	INJ002	Fracture of the spine and back, initial encounter
[truncated: 9,215 more rows]

## Sheet: Chronic Codes
ICD-10 Code	ICD-10 Code Description	ICD-10 Code CCSR Category	ICD-10 Code CCSR Category Description
A3683	Diphtheritic polyneuritis	NVS015	Polyneuropathies
B0223	Postherpetic polyneuropathy	NVS015	Polyneuropathies
B2684	Mumps polyneuropathy	NVS015	Polyneuropathies
F450	Somatization disorder	MBD011	Somatic disorders
F451	Undifferentiated somatoform disorder	MBD011	Somatic disorders
F4520	Hypochondriacal disorder, unspecified	MBD011	Somatic disorders
F4521	Hypochondriasis	MBD011	Somatic disorders
F4529	Other hypochondriacal disorders	MBD011	Somatic disorders
F458	Other somatoform disorders	MBD011	Somatic disorders
F459	Somatoform disorder, unspecified	MBD011	Somatic disorders
F6810	Factitious disorder imposed on self, unspecified	MBD011	Somatic disorders
F6811	Factitious disorder imposed on self, with predominantly psychological signs and symptoms	MBD011	Somatic disorders
F6812	Factitious disorder imposed on self, with predominantly physical signs and symptoms	MBD011	Somatic disorders
F6813	Factitious disorder imposed on self, with combined psychological and physical signs and symptoms	MBD011	Somatic disorders
F68A	Factitious disorder imposed on another	MBD011	Somatic disorders
G600	Hereditary motor and sensory neuropathy	NVS015	Polyneuropathies
G601	Refsum's disease	NVS015	Polyneuropathies
G602	Neuropathy in association with hereditary ataxia	NVS015	Polyneuropathies
G603	Idiopathic progressive neuropathy	NVS015	Polyneuropathies
G608	Other hereditary and idiopathic neuropathies	NVS015	Polyneuropathies
G609	Hereditary and idiopathic neuropathy, unspecified	NVS015	Polyneuropathies
G610	Guillain-Barre syndrome	NVS015	Polyneuropathies
G611	Serum neuropathy	NVS015	Polyneuropathies
G6181	Chronic inflammatory demyelinating polyneuritis	NVS015	Polyneuropathies
G6182	Multifocal motor neuropathy	NVS015	Polyneuropathies
G6189	Other inflammatory polyneuropathies	NVS015	Polyneuropathies
G619	Inflammatory polyneuropathy, unspecified	NVS015	Polyneuropathies
G6281	Critical illness polyneuropathy	NVS015	Polyneuropathies
G6282	Radiation-induced polyneuropathy	NVS015	Polyneuropathies
G6289	Other specified polyneuropathies	NVS015	Polyneuropathies
G629	Polyneuropathy, unspecified	NVS015	Polyneuropathies
G890	Central pain syndrome	NVS019	Nervous system pain and pain syndromes
G8911	Acute pain due to trauma	NVS019	Nervous system pain and pain syndromes
G8912	Acute post-thoracotomy pain	NVS019	Nervous system pain and pain syndromes
G8918	Other acute postprocedural pain	NVS019	Nervous system pain and pain syndromes
G8921	Chronic pain due to trauma	NVS019	Nervous system pain and pain syndromes
G8922	Chronic post-thoracotomy pain	NVS019	Nervous system pain and pain syndromes
G8928	Other chronic postprocedural pain	NVS019	Nervous system pain and pain syndromes
G8929	Other chronic pain	NVS019	Nervous system pain and pain syndromes
G893	Neoplasm related pain (acute) (chronic)	NEO074	Conditions due to neoplasm or the treatment of neoplasm
G894	Chronic pain syndrome	NVS019	Nervous system pain and pain syndromes
I82211	Chronic embolism and thrombosis of superior vena cava	CIR034	Chronic phlebitis; thrombophlebitis and thromboembolism
I82221	Chronic embolism and thrombosis of inferior vena cava	CIR034	Chronic phlebitis; thrombophlebitis and thromboembolism
I82291	Chronic embolism and thrombosis of other thoracic veins	CIR034	Chronic phlebitis; thrombophlebitis and thromboembolism
I82501	Chronic embolism and thrombosis of unspecified deep veins of right lower extremity	CIR034	Chronic phlebitis; thrombophlebitis and thromboembolism
I82502	Chronic embolism and thrombosis of unspecified deep veins of left lower extremity	CIR034	Chronic phlebitis; thrombophlebitis and thromboembolism
I82503	Chronic embolism and thrombosis of unspecified deep veins of lower extremity, bilateral	CIR034	Chronic phlebitis; thrombophlebitis and thromboembolism
I82509	Chronic embolism and thrombosis of unspecified deep veins of unspecified lower extremity	CIR034	Chronic phlebitis; thrombophlebitis and thromboembolism
I82511	Chronic embolism and thrombosis of right femoral vein	CIR034	Chronic phlebitis; thrombophlebitis and thromboembolism
I82512	Chronic embolism and thrombosis of left femoral vein	CIR034	Chronic phlebitis; thrombophlebitis and thromboembolism
I82513	Chronic embolism and thrombosis of femoral vein, bilateral	CIR034	Chronic phlebitis; thrombophlebitis and thromboembolism
I82519	Chronic embolism and thrombosis of unspecified femoral vein	CIR034	Chronic phlebitis; thrombophlebitis and thromboembolism
I82521	Chronic embolism and thrombosis of right iliac vein	CIR034	Chronic phlebitis; thrombophlebitis and thromboembolism
I82522	Chronic embolism and thrombosis of left iliac vein	CIR034	Chronic phlebitis; thrombophlebitis and thromboembolism
I82523	Chronic embolism and thrombosis of iliac vein, bilateral	CIR034	Chronic phlebitis; thrombophlebitis and thromboembolism
I82529	Chronic embolism and thrombosis of unspecified iliac vein	CIR034	Chronic phlebitis; thrombophlebitis and thromboembolism
I82531	Chronic embolism and thrombosis of right popliteal vein	CIR034	Chronic phlebitis; thrombophlebitis and thromboembolism
I82532	Chronic embolism and thrombosis of left popliteal vein	CIR034	Chronic phlebitis; thrombophlebitis and thromboembolism
I82533	Chronic embolism and thrombosis of popliteal vein, bilateral	CIR034	Chronic phlebitis; thrombophlebitis and thromboembolism
I82539	Chronic embolism and thrombosis of unspecified popliteal vein	CIR034	Chronic phlebitis; thrombophlebitis and thromboembolism
I82541	Chronic embolism and thrombosis of right tibial vein	CIR034	Chronic phlebitis; thrombophlebitis and thromboembolism
I82542	Chronic embolism and thrombosis of left tibial vein	CIR034	Chronic phlebitis; thrombophlebitis and thromboembolism
I82543	Chronic embolism and thrombosis of tibial vein, bilateral	CIR034	Chronic phlebitis; thrombophlebitis and thromboembolism
I82549	Chronic embolism and thrombosis of unspecified tibial vein	CIR034	Chronic phlebitis; thrombophlebitis and thromboembolism
I82551	Chronic embolism and thrombosis of right peroneal vein	CIR034	Chronic phlebitis; thrombophlebitis and thromboembolism
I82552	Chronic embolism and thrombosis of left peroneal vein	CIR034	Chronic phlebitis; thrombophlebitis and thromboembolism
I82553	Chronic embolism and thrombosis of peroneal vein, bilateral	CIR034	Chronic phlebitis; thrombophlebitis and thromboembolism
I82559	Chronic embolism and thrombosis of unspecified peroneal vein	CIR034	Chronic phlebitis; thrombophlebitis and thromboembolism
I82561	Chronic embolism and thrombosis of right calf muscular vein	CIR034	Chronic phlebitis; thrombophlebitis and thromboembolism
I82562	Chronic embolism and thrombosis of left calf muscular vein	CIR034	Chronic phlebitis; thrombophlebitis and thromboembolism
I82563	Chronic embolism and thrombosis of calf muscular vein, bilateral	CIR034	Chronic phlebitis; thrombophlebitis and thromboembolism
I82569	Chronic embolism and thrombosis of unspecified calf muscular vein	CIR034	Chronic phlebitis; thrombophlebitis and thromboembolism
I82591	Chronic embolism and thrombosis of other specified deep vein of right lower extremity	CIR034	Chronic phlebitis; thrombophlebitis and thromboembolism
I82592	Chronic embolism and thrombosis of other specified deep vein of left lower extremity	CIR034	Chronic phlebitis; thrombophlebitis and thromboembolism
I82593	Chronic embolism and thrombosis of other specified deep vein of lower extremity, bilateral	CIR034	Chronic phlebitis; thrombophlebitis and thromboembolism
I82599	Chronic embolism and thrombosis of other specified deep vein of unspecified lower extremity	CIR034	Chronic phlebitis; thrombophlebitis and thromboembolism
I825Y1	Chronic embolism and thrombosis of unspecified deep veins of right proximal lower extremity	CIR034	Chronic phlebitis; thrombophlebitis and thromboembolism
I825Y2	Chronic embolism and thrombosis of unspecified deep veins of left proximal lower extremity	CIR034	Chronic phlebitis; thrombophlebitis and thromboembolism
I825Y3	Chronic embolism and thrombosis of unspecified deep veins of proximal lower extremity, bilateral	CIR034	Chronic phlebitis; thrombophlebitis and thromboembolism
I825Y9	Chronic embolism and thrombosis of unspecified deep veins of unspecified proximal lower extremity	CIR034	Chronic phlebitis; thrombophlebitis and thromboembolism
I825Z1	Chronic embolism and thrombosis of unspecified deep veins of right distal lower extremity	CIR034	Chronic phlebitis; thrombophlebitis and thromboembolism
I825Z2	Chronic embolism and thrombosis of unspecified deep veins of left distal lower extremity	CIR034	Chronic phlebitis; thrombophlebitis and thromboembolism
I825Z3	Chronic embolism and thrombosis of unspecified deep veins of distal lower extremity, bilateral	CIR034	Chronic phlebitis; thrombophlebitis and thromboembolism
I825Z9	Chronic embolism and thrombosis of unspecified deep veins of unspecified distal lower extremity	CIR034	Chronic phlebitis; thrombophlebitis and thromboembolism
I82701	Chronic embolism and thrombosis of unspecified veins of right upper extremity	CIR034	Chronic phlebitis; thrombophlebitis and thromboembolism
I82702	Chronic embolism and thrombosis of unspecified veins of left upper extremity	CIR034	Chronic phlebitis; thrombophlebitis and thromboembolism
I82703	Chronic embolism and thrombosis of unspecified veins of upper extremity, bilateral	CIR034	Chronic phlebitis; thrombophlebitis and thromboembolism
I82709	Chronic embolism and thrombosis of unspecified veins of unspecified upper extremity	CIR034	Chronic phlebitis; thrombophlebitis and thromboembolism
I82711	Chronic embolism and thrombosis of superficial veins of right upper extremity	CIR034	Chronic phlebitis; thrombophlebitis and thromboembolism
I82712	Chronic embolism and thrombosis of superficial veins of left upper extremity	CIR034	Chronic phlebitis; thrombophlebitis and thromboembolism
I82713	Chronic embolism and thrombosis of superficial veins of upper extremity, bilateral	CIR034	Chronic phlebitis; thrombophlebitis and thromboembolism
I82719	Chronic embolism and thrombosis of superficial veins of unspecified upper extremity	CIR034	Chronic phlebitis; thrombophlebitis and thromboembolism
I82721	Chronic embolism and thrombosis of deep veins of right upper extremity	CIR034	Chronic phlebitis; thrombophlebitis and thromboembolism
I82722	Chronic embolism and thrombosis of deep veins of left upper extremity	CIR034	Chronic phlebitis; thrombophlebitis and thromboembolism
I82723	Chronic embolism and thrombosis of deep veins of upper extremity, bilateral	CIR034	Chronic phlebitis; thrombophlebitis and thromboembolism
I82729	Chronic embolism and thrombosis of deep veins of unspecified upper extremity	CIR034	Chronic phlebitis; thrombophlebitis and thromboembolism
I82891	Chronic embolism and thrombosis of other specified veins	CIR034	Chronic phlebitis; thrombophlebitis and thromboembolism
I8291	Chronic embolism and thrombosis of unspecified vein	CIR034	Chronic phlebitis; thrombophlebitis and thromboembolism
I82A21	Chronic embolism and thrombosis of right axillary vein	CIR034	Chronic phlebitis; thrombophlebitis and thromboembolism
I82A22	Chronic embolism and thrombosis of left axillary vein	CIR034	Chronic phlebitis; thrombophlebitis and thromboembolism
I82A23	Chronic embolism and thrombosis of axillary vein, bilateral	CIR034	Chronic phlebitis; thrombophlebitis and thromboembolism
I82A29	Chronic embolism and thrombosis of unspecified axillary vein	CIR034	Chronic phlebitis; thrombophlebitis and thromboembolism
I82B21	Chronic embolism and thrombosis of right subclavian vein	CIR034	Chronic phlebitis; thrombophlebitis and thromboembolism
I82B22	Chronic embolism and thrombosis of left subclavian vein	CIR034	Chronic phlebitis; thrombophlebitis and thromboembolism
I82B23	Chronic embolism and thrombosis of subclavian vein, bilateral	CIR034	Chronic phlebitis; thrombophlebitis and thromboembolism
I82B29	Chronic embolism and thrombosis of unspecified subclavian vein	CIR034	Chronic phlebitis; thrombophlebitis and thromboembolism
I82C21	Chronic embolism and thrombosis of right internal jugular vein	CIR034	Chronic phlebitis; thrombophlebitis and thromboembolism
I82C22	Chronic embolism and thrombosis of left internal jugular vein	CIR034	Chronic phlebitis; thrombophlebitis and thromboembolism
I82C23	Chronic embolism and thrombosis of internal jugular vein, bilateral	CIR034	Chronic phlebitis; thrombophlebitis and thromboembolism
I82C29	Chronic embolism and thrombosis of unspecified internal jugular vein	CIR034	Chronic phlebitis; thrombophlebitis and thromboembolism
I83001	Varicose veins of unspecified lower extremity with ulcer of thigh	CIR035	Varicose veins of lower extremity
I83002	Varicose veins of unspecified lower extremity with ulcer of calf	CIR035	Varicose veins of lower extremity
I83003	Varicose veins of unspecified lower extremity with ulcer of ankle	CIR035	Varicose veins of lower extremity
I83004	Varicose veins of unspecified lower extremity with ulcer of heel and midfoot	CIR035	Varicose veins of lower extremity
I83005	Varicose veins of unspecified lower extremity with ulcer other part of foot	CIR035	Varicose veins of lower extremity
I83008	Varicose veins of unspecified lower extremity with ulcer other part of lower leg	CIR035	Varicose veins of lower extremity
I83009	Varicose veins of unspecified lower extremity with ulcer of unspecified site	CIR035	Varicose veins of lower extremity
I83011	Varicose veins of right lower extremity with ulcer of thigh	CIR035	Varicose veins of lower extremity
I83012	Varicose veins of right lower extremity with ulcer of calf	CIR035	Varicose veins of lower extremity
I83013	Varicose veins of right lower extremity with ulcer of ankle	CIR035	Varicose veins of lower extremity
I83014	Varicose veins of right lower extremity with ulcer of heel and midfoot	CIR035	Varicose veins of lower extremity
I83015	Varicose veins of right lower extremity with ulcer other part of foot	CIR035	Varicose veins of lower extremity
I83018	Varicose veins of right lower extremity with ulcer other part of lower leg	CIR035	Varicose veins of lower extremity
I83019	Varicose veins of right lower extremity with ulcer of unspecified site	CIR035	Varicose veins of lower extremity
I83021	Varicose veins of left lower extremity with ulcer of thigh	CIR035	Varicose veins of lower extremity
I83022	Varicose veins of left lower extremity with ulcer of calf	CIR035	Varicose veins of lower extremity
I83023	Varicose veins of left lower extremity with ulcer of ankle	CIR035	Varicose veins of lower extremity
I83024	Varicose veins of left lower extremity with ulcer of heel and midfoot	CIR035	Varicose veins of lower extremity
I83025	Varicose veins of left lower extremity with ulcer other part of foot	CIR035	Varicose veins of lower extremity
I83028	Varicose veins of left lower extremity with ulcer other part of lower leg	CIR035	Varicose veins of lower extremity
I83029	Varicose veins of left lower extremity with ulcer of unspecified site	CIR035	Varicose veins of lower extremity
I8310	Varicose veins of unspecified lower extremity with inflammation	CIR035	Varicose veins of lower extremity
I8311	Varicose veins of right lower extremity with inflammation	CIR035	Varicose veins of lower extremity
I8312	Varicose veins of left lower extremity with inflammation	CIR035	Varicose veins of lower extremity
I83201	Varicose veins of unspecified lower extremity with both ulcer of thigh and inflammation	CIR035	Varicose veins of lower extremity
I83202	Varicose veins of unspecified lower extremity with both ulcer of calf and inflammation	CIR035	Varicose veins of lower extremity
I83203	Varicose veins of unspecified lower extremity with both ulcer of ankle and inflammation	CIR035	Varicose veins of lower extremity
I83204	Varicose veins of unspecified lower extremity with both ulcer of heel and midfoot and inflammation	CIR035	Varicose veins of lower extremity
I83205	Varicose veins of unspecified lower extremity with both ulcer other part of foot and inflammation	CIR035	Varicose veins of lower extremity
I83208	Varicose veins of unspecified lower extremity with both ulcer of other part of lower extremity and inflammation	CIR035	Varicose veins of lower extremity
I83209	Varicose veins of unspecified lower extremity with both ulcer of unspecified site and inflammation	CIR035	Varicose veins of lower extremity
I83211	Varicose veins of right lower extremity with both ulcer of thigh and inflammation	CIR035	Varicose veins of lower extremity
I83212	Varicose veins of right lower extremity with both ulcer of calf and inflammation	CIR035	Varicose veins of lower extremity
I83213	Varicose veins of right lower extremity with both ulcer of ankle and inflammation	CIR035	Varicose veins of lower extremity
I83214	Varicose veins of right lower extremity with both ulcer of heel and midfoot and inflammation	CIR035	Varicose veins of lower extremity
I83215	Varicose veins of right lower extremity with both ulcer other part of foot and inflammation	CIR035	Varicose veins of lower extremity
I83218	Varicose veins of right lower extremity with both ulcer of other part of lower extremity and inflammation	CIR035	Varicose veins of lower extremity
I83219	Varicose veins of right lower extremity with both ulcer of unspecified site and inflammation	CIR035	Varicose veins of lower extremity
I83221	Varicose veins of left lower extremity with both ulcer of thigh and inflammation	CIR035	Varicose veins of lower extremity
I83222	Varicose veins of left lower extremity with both ulcer of calf and inflammation	CIR035	Varicose veins of lower extremity
I83223	Varicose veins of left lower extremity with both ulcer of ankle and inflammation	CIR035	Varicose veins of lower extremity
I83224	Varicose veins of left lower extremity with both ulcer of heel and midfoot and inflammation	CIR035	Varicose veins of lower extremity
I83225	Varicose veins of left lower extremity with both ulcer other part of foot and inflammation	CIR035	Varicose veins of lower extremity
I83228	Varicose veins of left lower extremity with both ulcer of other part of lower extremity and inflammation	CIR035	Varicose veins of lower extremity
I83229	Varicose veins of left lower extremity with both ulcer of unspecified site and inflammation	CIR035	Varicose veins of lower extremity
I83811	Varicose veins of right lower extremity with pain	CIR035	Varicose veins of lower extremity
I83812	Varicose veins of left lower extremity with pain	CIR035	Varicose veins of lower extremity
I83813	Varicose veins of bilateral lower extremities with pain	CIR035	Varicose veins of lower extremity
I83819	Varicose veins of unspecified lower extremity with pain	CIR035	Varicose veins of lower extremity
I83891	Varicose veins of right lower extremity with other complications	CIR035	Varicose veins of lower extremity
I83892	Varicose veins of left lower extremity with other complications	CIR035	Varicose veins of lower extremity
I83893	Varicose veins of bilateral lower extremities with other complications	CIR035	Varicose veins of lower extremity
I83899	Varicose veins of unspecified lower extremity with other complications	CIR035	Varicose veins of lower extremity
I8390	Asymptomatic varicose veins of unspecified lower extremity	CIR035	Varicose veins of lower extremity
I8391	Asymptomatic varicose veins of right lower extremity	CIR035	Varicose veins of lower extremity
I8392	Asymptomatic varicose veins of left lower extremity	CIR035	Varicose veins of lower extremity
I8393	Asymptomatic varicose veins of bilateral lower extremities	CIR035	Varicose veins of lower extremity
K601	Chronic anal fissure	DIG015	Anal and rectal conditions
K860	Alcohol-induced chronic pancreatitis	DIG020	Pancreatic disorders (excluding diabetes)
K861	Other chronic pancreatitis	DIG020	Pancreatic disorders (excluding diabetes)
M0500	Felty's syndrome, unspecified site	MUS003	Rheumatoid arthritis and related disease
M05011	Felty's syndrome, right shoulder	MUS003	Rheumatoid arthritis and related disease
M05012	Felty's syndrome, left shoulder	MUS003	Rheumatoid arthritis and related disease
M05019	Felty's syndrome, unspecified shoulder	MUS003	Rheumatoid arthritis and related disease
M05021	Felty's syndrome, right elbow	MUS003	Rheumatoid arthritis and related disease
M05022	Felty's syndrome, left elbow	MUS003	Rheumatoid arthritis and related disease
M05029	Felty's syndrome, unspecified elbow	MUS003	Rheumatoid arthritis and related disease
M05031	Felty's syndrome, right wrist	MUS003	Rheumatoid arthritis and related disease
M05032	Felty's syndrome, left wrist	MUS003	Rheumatoid arthritis and related disease
M05039	Felty's syndrome, unspecified wrist	MUS003	Rheumatoid arthritis and related disease
M05041	Felty's syndrome, right hand	MUS003	Rheumatoid arthritis and related disease
M05042	Felty's syndrome, left hand	MUS003	Rheumatoid arthritis and related disease
M05049	Felty's syndrome, unspecified hand	MUS003	Rheumatoid arthritis and related disease
M05051	Felty's syndrome, right hip	MUS003	Rheumatoid arthritis and related disease
M05052	Felty's syndrome, left hip	MUS003	Rheumatoid arthritis and related disease
M05059	Felty's syndrome, unspecified hip	MUS003	Rheumatoid arthritis and related disease
M05061	Felty's syndrome, right knee	MUS003	Rheumatoid arthritis and related disease
M05062	Felty's syndrome, left knee	MUS003	Rheumatoid arthritis and related disease
M05069	Felty's syndrome, unspecified knee	MUS003	Rheumatoid arthritis and related disease
M05071	Felty's syndrome, right ankle and foot	MUS003	Rheumatoid arthritis and related disease
M05072	Felty's syndrome, left ankle and foot	MUS003	Rheumatoid arthritis and related disease
M05079	Felty's syndrome, unspecified ankle and foot	MUS003	Rheumatoid arthritis and related disease
M0509	Felty's syndrome, multiple sites	MUS003	Rheumatoid arthritis and related disease
M0510	Rheumatoid lung disease with rheumatoid arthritis of unspecified site	MUS003	Rheumatoid arthritis and related disease
M05111	Rheumatoid lung disease with rheumatoid arthritis of right shoulder	MUS003	Rheumatoid arthritis and related disease
M05112	Rheumatoid lung disease with rheumatoid arthritis of left shoulder	MUS003	Rheumatoid arthritis and related disease
M05119	Rheumatoid lung disease with rheumatoid arthritis of unspecified shoulder	MUS003	Rheumatoid arthritis and related disease
M05121	Rheumatoid lung disease with rheumatoid arthritis of right elbow	MUS003	Rheumatoid arthritis and related disease
M05122	Rheumatoid lung disease with rheumatoid arthritis of left elbow	MUS003	Rheumatoid arthritis and related disease
M05129	Rheumatoid lung disease with rheumatoid arthritis of unspecified elbow	MUS003	Rheumatoid arthritis and related disease
M05131	Rheumatoid lung disease with rheumatoid arthritis of right wrist	MUS003	Rheumatoid arthritis and related disease
M05132	Rheumatoid lung disease with rheumatoid arthritis of left wrist	MUS003	Rheumatoid arthritis and related disease
M05139	Rheumatoid lung disease with rheumatoid arthritis of unspecified wrist	MUS003	Rheumatoid arthritis and related disease
M05141	Rheumatoid lung disease with rheumatoid arthritis of right hand	MUS003	Rheumatoid arthritis and related disease
M05142	Rheumatoid lung disease with rheumatoid arthritis of left hand	MUS003	Rheumatoid arthritis and related disease
M05149	Rheumatoid lung disease with rheumatoid arthritis of unspecified hand	MUS003	Rheumatoid arthritis and related disease
M05151	Rheumatoid lung disease with rheumatoid arthritis of right hip	MUS003	Rheumatoid arthritis and related disease
M05152	Rheumatoid lung disease with rheumatoid arthritis of left hip	MUS003	Rheumatoid arthritis and related disease
M05159	Rheumatoid lung disease with rheumatoid arthritis of unspecified hip	MUS003	Rheumatoid arthritis and related disease
M05161	Rheumatoid lung disease with rheumatoid arthritis of right knee	MUS003	Rheumatoid arthritis and related disease
M05162	Rheumatoid lung disease with rheumatoid arthritis of left knee	MUS003	Rheumatoid arthritis and related disease
M05169	Rheumatoid lung disease with rheumatoid arthritis of unspecified knee	MUS003	Rheumatoid arthritis and related disease
M05171	Rheumatoid lung disease with rheumatoid arthritis of right ankle and foot	MUS003	Rheumatoid arthritis and related disease
M05172	Rheumatoid lung disease with rheumatoid arthritis of left ankle and foot	MUS003	Rheumatoid arthritis and related disease
M05179	Rheumatoid lung disease with rheumatoid arthritis of unspecified ankle and foot	MUS003	Rheumatoid arthritis and related disease
M0519	Rheumatoid lung disease with rheumatoid arthritis of multiple sites	MUS003	Rheumatoid arthritis and related disease
M0520	Rheumatoid vasculitis with rheumatoid arthritis of unspecified site	MUS003	Rheumatoid arthritis and related disease
M05211	Rheumatoid vasculitis with rheumatoid arthritis of right shoulder	MUS003	Rheumatoid arthritis and related disease
M05212	Rheumatoid vasculitis with rheumatoid arthritis of left shoulder	MUS003	Rheumatoid arthritis and related disease
M05219	Rheumatoid vasculitis with rheumatoid arthritis of unspecified shoulder	MUS003	Rheumatoid arthritis and related disease
M05221	Rheumatoid vasculitis with rheumatoid arthritis of right elbow	MUS003	Rheumatoid arthritis and related disease
M05222	Rheumatoid vasculitis with rheumatoid arthritis of left elbow	MUS003	Rheumatoid arthritis and related disease
M05229	Rheumatoid vasculitis with rheumatoid arthritis of unspecified elbow	MUS003	Rheumatoid arthritis and related disease
M05231	Rheumatoid vasculitis with rheumatoid arthritis of right wrist	MUS003	Rheumatoid arthritis and related disease
M05232	Rheumatoid vasculitis with rheumatoid arthritis of left wrist	MUS003	Rheumatoid arthritis and related disease
M05239	Rheumatoid vasculitis with rheumatoid arthritis of unspecified wrist	MUS003	Rheumatoid arthritis and related disease
M05241	Rheumatoid vasculitis with rheumatoid arthritis of right hand	MUS003	Rheumatoid arthritis and related disease
M05242	Rheumatoid vasculitis with rheumatoid arthritis of left hand	MUS003	Rheumatoid arthritis and related disease
M05249	Rheumatoid vasculitis with rheumatoid arthritis of unspecified hand	MUS003	Rheumatoid arthritis and related disease
M05251	Rheumatoid vasculitis with rheumatoid arthritis of right hip	MUS003	Rheumatoid arthritis and related disease
M05252	Rheumatoid vasculitis with rheumatoid arthritis of left hip	MUS003	Rheumatoid arthritis and related disease
M05259	Rheumatoid vasculitis with rheumatoid arthritis of unspecified hip	MUS003	Rheumatoid arthritis and related disease
M05261	Rheumatoid vasculitis with rheumatoid arthritis of right knee	MUS003	Rheumatoid arthritis and related disease
M05262	Rheumatoid vasculitis with rheumatoid arthritis of left knee	MUS003	Rheumatoid arthritis and related disease
M05269	Rheumatoid vasculitis with rheumatoid arthritis of unspecified knee	MUS003	Rheumatoid arthritis and related disease
M05271	Rheumatoid vasculitis with rheumatoid arthritis of right ankle and foot	MUS003	Rheumatoid arthritis and related disease
M05272	Rheumatoid vasculitis with rheumatoid arthritis of left ankle and foot	MUS003	Rheumatoid arthritis and related disease
M05279	Rheumatoid vasculitis with rheumatoid arthritis of unspecified ankle and foot	MUS003	Rheumatoid arthritis and related disease
M0529	Rheumatoid vasculitis with rheumatoid arthritis of multiple sites	MUS003	Rheumatoid arthritis and related disease
M0530	Rheumatoid heart disease with rheumatoid arthritis of unspecified site	MUS003	Rheumatoid arthritis and related disease
M05311	Rheumatoid heart disease with rheumatoid arthritis of right shoulder	MUS003	Rheumatoid arthritis and related disease
M05312	Rheumatoid heart disease with rheumatoid arthritis of left shoulder	MUS003	Rheumatoid arthritis and related disease
M05319	Rheumatoid heart disease with rheumatoid arthritis of unspecified shoulder	MUS003	Rheumatoid arthritis and related disease
M05321	Rheumatoid heart disease with rheumatoid arthritis of right elbow	MUS003	Rheumatoid arthritis and related disease
M05322	Rheumatoid heart disease with rheumatoid arthritis of left elbow	MUS003	Rheumatoid arthritis and related disease
M05329	Rheumatoid heart disease with rheumatoid arthritis of unspecified elbow	MUS003	Rheumatoid arthritis and related disease
M05331	Rheumatoid heart disease with rheumatoid arthritis of right wrist	MUS003	Rheumatoid arthritis and related disease
M05332	Rheumatoid heart disease with rheumatoid arthritis of left wrist	MUS003	Rheumatoid arthritis and related disease
M05339	Rheumatoid heart disease with rheumatoid arthritis of unspecified wrist	MUS003	Rheumatoid arthritis and related disease
M05341	Rheumatoid heart disease with rheumatoid arthritis of right hand	MUS003	Rheumatoid arthritis and related disease
M05342	Rheumatoid heart disease with rheumatoid arthritis of left hand	MUS003	Rheumatoid arthritis and related disease
M05349	Rheumatoid heart disease with rheumatoid arthritis of unspecified hand	MUS003	Rheumatoid arthritis and related disease
M05351	Rheumatoid heart disease with rheumatoid arthritis of right hip	MUS003	Rheumatoid arthritis and related disease
M05352	Rheumatoid heart disease with rheumatoid arthritis of left hip	MUS003	Rheumatoid arthritis and related disease
M05359	Rheumatoid heart disease with rheumatoid arthritis of unspecified hip	MUS003	Rheumatoid arthritis and related disease
M05361	Rheumatoid heart disease with rheumatoid arthritis of right knee	MUS003	Rheumatoid arthritis and related disease
M05362	Rheumatoid heart disease with rheumatoid arthritis of left knee	MUS003	Rheumatoid arthritis and related disease
M05369	Rheumatoid heart disease with rheumatoid arthritis of unspecified knee	MUS003	Rheumatoid arthritis and related disease
M05371	Rheumatoid heart disease with rheumatoid arthritis of right ankle and foot	MUS003	Rheumatoid arthritis and related disease
M05372	Rheumatoid heart disease with rheumatoid arthritis of left ankle and foot	MUS003	Rheumatoid arthritis and related disease
M05379	Rheumatoid heart disease with rheumatoid arthritis of unspecified ankle and foot	MUS003	Rheumatoid arthritis and related disease
M0539	Rheumatoid heart disease with rheumatoid arthritis of multiple sites	MUS003	Rheumatoid arthritis and related disease
M0540	Rheumatoid myopathy with rheumatoid arthritis of unspecified site	MUS003	Rheumatoid arthritis and related disease
M05411	Rheumatoid myopathy with rheumatoid arthritis of right shoulder	MUS003	Rheumatoid arthritis and related disease
M05412	Rheumatoid myopathy with rheumatoid arthritis of left shoulder	MUS003	Rheumatoid arthritis and related disease
M05419	Rheumatoid myopathy with rheumatoid arthritis of unspecified shoulder	MUS003	Rheumatoid arthritis and related disease
M05421	Rheumatoid myopathy with rheumatoid arthritis of right elbow	MUS003	Rheumatoid arthritis and related disease
M05422	Rheumatoid myopathy with rheumatoid arthritis of left elbow	MUS003	Rheumatoid arthritis and related disease
M05429	Rheumatoid myopathy with rheumatoid arthritis of unspecified elbow	MUS003	Rheumatoid arthritis and related disease
M05431	Rheumatoid myopathy with rheumatoid arthritis of right wrist	MUS003	Rheumatoid arthritis and related disease
M05432	Rheumatoid myopathy with rheumatoid arthritis of left wrist	MUS003	Rheumatoid arthritis and related disease
M05439	Rheumatoid myopathy with rheumatoid arthritis of unspecified wrist	MUS003	Rheumatoid arthritis and related disease
M05441	Rheumatoid myopathy with rheumatoid arthritis of right hand	MUS003	Rheumatoid arthritis and related disease
M05442	Rheumatoid myopathy with rheumatoid arthritis of left hand	MUS003	Rheumatoid arthritis and related disease
M05449	Rheumatoid myopathy with rheumatoid arthritis of unspecified hand	MUS003	Rheumatoid arthritis and related disease
M05451	Rheumatoid myopathy with rheumatoid arthritis of right hip	MUS003	Rheumatoid arthritis and related disease
M05452	Rheumatoid myopathy with rheumatoid arthritis of left hip	MUS003	Rheumatoid arthritis and related disease
M05459	Rheumatoid myopathy with rheumatoid arthritis of unspecified hip	MUS003	Rheumatoid arthritis and related disease
M05461	Rheumatoid myopathy with rheumatoid arthritis of right knee	MUS003	Rheumatoid arthritis and related disease
M05462	Rheumatoid myopathy with rheumatoid arthritis of left knee	MUS003	Rheumatoid arthritis and related disease
M05469	Rheumatoid myopathy with rheumatoid arthritis of unspecified knee	MUS003	Rheumatoid arthritis and related disease
M05471	Rheumatoid myopathy with rheumatoid arthritis of right ankle and foot	MUS003	Rheumatoid arthritis and related disease
M05472	Rheumatoid myopathy with rheumatoid arthritis of left ankle and foot	MUS003	Rheumatoid arthritis and related disease
M05479	Rheumatoid myopathy with rheumatoid arthritis of unspecified ankle and foot	MUS003	Rheumatoid arthritis and related disease
M0549	Rheumatoid myopathy with rheumatoid arthritis of multiple sites	MUS003	Rheumatoid arthritis and related disease
M0550	Rheumatoid polyneuropathy with rheumatoid arthritis of unspecified site	MUS003	Rheumatoid arthritis and related disease
M05511	Rheumatoid polyneuropathy with rheumatoid arthritis of right shoulder	MUS003	Rheumatoid arthritis and related disease
M05512	Rheumatoid polyneuropathy with rheumatoid arthritis of left shoulder	MUS003	Rheumatoid arthritis and related disease
M05519	Rheumatoid polyneuropathy with rheumatoid arthritis of unspecified shoulder	MUS003	Rheumatoid arthritis and related disease
M05521	Rheumatoid polyneuropathy with rheumatoid arthritis of right elbow	MUS003	Rheumatoid arthritis and related disease
M05522	Rheumatoid polyneuropathy with rheumatoid arthritis of left elbow	MUS003	Rheumatoid arthritis and related disease
M05529	Rheumatoid polyneuropathy with rheumatoid arthritis of unspecified elbow	MUS003	Rheumatoid arthritis and related disease
M05531	Rheumatoid polyneuropathy with rheumatoid arthritis of right wrist	MUS003	Rheumatoid arthritis and related disease
M05532	Rheumatoid polyneuropathy with rheumatoid arthritis of left wrist	MUS003	Rheumatoid arthritis and related disease
M05539	Rheumatoid polyneuropathy with rheumatoid arthritis of unspecified wrist	MUS003	Rheumatoid arthritis and related disease
M05541	Rheumatoid polyneuropathy with rheumatoid arthritis of right hand	MUS003	Rheumatoid arthritis and related disease
M05542	Rheumatoid polyneuropathy with rheumatoid arthritis of left hand	MUS003	Rheumatoid arthritis and related disease
M05549	Rheumatoid polyneuropathy with rheumatoid arthritis of unspecified hand	MUS003	Rheumatoid arthritis and related disease
M05551	Rheumatoid polyneuropathy with rheumatoid arthritis of right hip	MUS003	Rheumatoid arthritis and related disease
M05552	Rheumatoid polyneuropathy with rheumatoid arthritis of left hip	MUS003	Rheumatoid arthritis and related disease
M05559	Rheumatoid polyneuropathy with rheumatoid arthritis of unspecified hip	MUS003	Rheumatoid arthritis and related disease
M05561	Rheumatoid polyneuropathy with rheumatoid arthritis of right knee	MUS003	Rheumatoid arthritis and related disease
M05562	Rheumatoid polyneuropathy with rheumatoid arthritis of left knee	MUS003	Rheumatoid arthritis and related disease
M05569	Rheumatoid polyneuropathy with rheumatoid arthritis of unspecified knee	MUS003	Rheumatoid arthritis and related disease
M05571	Rheumatoid polyneuropathy with rheumatoid arthritis of right ankle and foot	MUS003	Rheumatoid arthritis and related disease
M05572	Rheumatoid polyneuropathy with rheumatoid arthritis of left ankle and foot	MUS003	Rheumatoid arthritis and related disease
M05579	Rheumatoid polyneuropathy with rheumatoid arthritis of unspecified ankle and foot	MUS003	Rheumatoid arthritis and related disease
M0559	Rheumatoid polyneuropathy with rheumatoid arthritis of multiple sites	MUS003	Rheumatoid arthritis and related disease
M0560	Rheumatoid arthritis of unspecified site with involvement of other organs and systems	MUS003	Rheumatoid arthritis and related disease
M05611	Rheumatoid arthritis of right shoulder with involvement of other organs and systems	MUS003	Rheumatoid arthritis and related disease
M05612	Rheumatoid arthritis of left shoulder with involvement of other organs and systems	MUS003	Rheumatoid arthritis and related disease
M05619	Rheumatoid arthritis of unspecified shoulder with involvement of other organs and systems	MUS003	Rheumatoid arthritis and related disease
M05621	Rheumatoid arthritis of right elbow with involvement of other organs and systems	MUS003	Rheumatoid arthritis and related disease
M05622	Rheumatoid arthritis of left elbow with involvement of other organs and systems	MUS003	Rheumatoid arthritis and related disease
M05629	Rheumatoid arthritis of unspecified elbow with involvement of other organs and systems	MUS003	Rheumatoid arthritis and related disease
M05631	Rheumatoid arthritis of right wrist with involvement of other organs and systems	MUS003	Rheumatoid arthritis and related disease
M05632	Rheumatoid arthritis of left wrist with involvement of other organs and systems	MUS003	Rheumatoid arthritis and related disease
M05639	Rheumatoid arthritis of unspecified wrist with involvement of other organs and systems	MUS003	Rheumatoid arthritis and related disease
M05641	Rheumatoid arthritis of right hand with involvement of other organs and systems	MUS003	Rheumatoid arthritis and related disease
M05642	Rheumatoid arthritis of left hand with involvement of other organs and systems	MUS003	Rheumatoid arthritis and related disease
M05649	Rheumatoid arthritis of unspecified hand with involvement of other organs and systems	MUS003	Rheumatoid arthritis and related disease
M05651	Rheumatoid arthritis of right hip with involvement of other organs and systems	MUS003	Rheumatoid arthritis and related disease
M05652	Rheumatoid arthritis of left hip with involvement of other organs and systems	MUS003	Rheumatoid arthritis and related disease
M05659	Rheumatoid arthritis of unspecified hip with involvement of other organs and systems	MUS003	Rheumatoid arthritis and related disease
M05661	Rheumatoid arthritis of right knee with involvement of other organs and systems	MUS003	Rheumatoid arthritis and related disease
M05662	Rheumatoid arthritis of left knee with involvement of other organs and systems	MUS003	Rheumatoid arthritis and related disease
M05669	Rheumatoid arthritis of unspecified knee with involvement of other organs and systems	MUS003	Rheumatoid arthritis and related disease
M05671	Rheumatoid arthritis of right ankle and foot with involvement of other organs and systems	MUS003	Rheumatoid arthritis and related disease
M05672	Rheumatoid arthritis of left ankle and foot with involvement of other organs and systems	MUS003	Rheumatoid arthritis and related disease
M05679	Rheumatoid arthritis of unspecified ankle and foot with involvement of other organs and systems	MUS003	Rheumatoid arthritis and related disease
M0569	Rheumatoid arthritis of multiple sites with involvement of other organs and systems	MUS003	Rheumatoid arthritis and related disease
M0570	Rheumatoid arthritis with rheumatoid factor of unspecified site without organ or systems involvement	MUS003	Rheumatoid arthritis and related disease
M05711	Rheumatoid arthritis with rheumatoid factor of right shoulder without organ or systems involvement	MUS003	Rheumatoid arthritis and related disease
M05712	Rheumatoid arthritis with rheumatoid factor of left shoulder without organ or systems involvement	MUS003	Rheumatoid arthritis and related disease
M05719	Rheumatoid arthritis with rheumatoid factor of unspecified shoulder without organ or systems involvement	MUS003	Rheumatoid arthritis and related disease
M05721	Rheumatoid arthritis with rheumatoid factor of right elbow without organ or systems involvement	MUS003	Rheumatoid arthritis and related disease
M05722	Rheumatoid arthritis with rheumatoid factor of left elbow without organ or systems involvement	MUS003	Rheumatoid arthritis and related disease
M05729	Rheumatoid arthritis with rheumatoid factor of unspecified elbow without organ or systems involvement	MUS003	Rheumatoid arthritis and related disease
M05731	Rheumatoid arthritis with rheumatoid factor of right wrist without organ or systems involvement	MUS003	Rheumatoid arthritis and related disease
M05732	Rheumatoid arthritis with rheumatoid factor of left wrist without organ or systems involvement	MUS003	Rheumatoid arthritis and related disease
M05739	Rheumatoid arthritis with rheumatoid factor of unspecified wrist without organ or systems involvement	MUS003	Rheumatoid arthritis and related disease
M05741	Rheumatoid arthritis with rheumatoid factor of right hand without organ or systems involvement	MUS003	Rheumatoid arthritis and related disease
M05742	Rheumatoid arthritis with rheumatoid factor of left hand without organ or systems involvement	MUS003	Rheumatoid arthritis and related disease
M05749	Rheumatoid arthritis with rheumatoid factor of unspecified hand without organ or systems involvement	MUS003	Rheumatoid arthritis and related disease
M05751	Rheumatoid arthritis with rheumatoid factor of right hip without organ or systems involvement	MUS003	Rheumatoid arthritis and related disease
M05752	Rheumatoid arthritis with rheumatoid factor of left hip without organ or systems involvement	MUS003	Rheumatoid arthritis and related disease
M05759	Rheumatoid arthritis with rheumatoid factor of unspecified hip without organ or systems involvement	MUS003	Rheumatoid arthritis and related disease
M05761	Rheumatoid arthritis with rheumatoid factor of right knee without organ or systems involvement	MUS003	Rheumatoid arthritis and related disease
M05762	Rheumatoid arthritis with rheumatoid factor of left knee without organ or systems involvement	MUS003	Rheumatoid arthritis and related disease
M05769	Rheumatoid arthritis with rheumatoid factor of unspecified knee without organ or systems involvement	MUS003	Rheumatoid arthritis and related disease
M05771	Rheumatoid arthritis with rheumatoid factor of right ankle and foot without organ or systems involvement	MUS003	Rheumatoid arthritis and related disease
M05772	Rheumatoid arthritis with rheumatoid factor of left ankle and foot without organ or systems involvement	MUS003	Rheumatoid arthritis and related disease
M05779	Rheumatoid arthritis with rheumatoid factor of unspecified ankle and foot without organ or systems involvement	MUS003	Rheumatoid arthritis and related disease
M0579	Rheumatoid arthritis with rheumatoid factor of multiple sites without organ or systems involvement	MUS003	Rheumatoid arthritis and related disease
M057A	Rheumatoid arthritis with rheumatoid factor of other specified site without organ or systems involvement	MUS003	Rheumatoid arthritis and related disease
M0580	Other rheumatoid arthritis with rheumatoid factor of unspecified site	MUS003	Rheumatoid arthritis and related disease
M05811	Other rheumatoid arthritis with rheumatoid factor of right shoulder	MUS003	Rheumatoid arthritis and related disease
M05812	Other rheumatoid arthritis with rheumatoid factor of left shoulder	MUS003	Rheumatoid arthritis and related disease
M05819	Other rheumatoid arthritis with rheumatoid factor of unspecified shoulder	MUS003	Rheumatoid arthritis and related disease
M05821	Other rheumatoid arthritis with rheumatoid factor of right elbow	MUS003	Rheumatoid arthritis and related disease
M05822	Other rheumatoid arthritis with rheumatoid factor of left elbow	MUS003	Rheumatoid arthritis and related disease
M05829	Other rheumatoid arthritis with rheumatoid factor of unspecified elbow	MUS003	Rheumatoid arthritis and related disease
M05831	Other rheumatoid arthritis with rheumatoid factor of right wrist	MUS003	Rheumatoid arthritis and related disease
M05832	Other rheumatoid arthritis with rheumatoid factor of left wrist	MUS003	Rheumatoid arthritis and related disease
M05839	Other rheumatoid arthritis with rheumatoid factor of unspecified wrist	MUS003	Rheumatoid arthritis and related disease
M05841	Other rheumatoid arthritis with rheumatoid factor of right hand	MUS003	Rheumatoid arthritis and related disease
M05842	Other rheumatoid arthritis with rheumatoid factor of left hand	MUS003	Rheumatoid arthritis and related disease
M05849	Other rheumatoid arthritis with rheumatoid factor of unspecified hand	MUS003	Rheumatoid arthritis and related disease
M05851	Other rheumatoid arthritis with rheumatoid factor of right hip	MUS003	Rheumatoid arthritis and related disease
M05852	Other rheumatoid arthritis with rheumatoid factor of left hip	MUS003	Rheumatoid arthritis and related disease
M05859	Other rheumatoid arthritis with rheumatoid factor of unspecified hip	MUS003	Rheumatoid arthritis and related disease
M05861	Other rheumatoid arthritis with rheumatoid factor of right knee	MUS003	Rheumatoid arthritis and related disease
M05862	Other rheumatoid arthritis with rheumatoid factor of left knee	MUS003	Rheumatoid arthritis and related disease
M05869	Other rheumatoid arthritis with rheumatoid factor of unspecified knee	MUS003	Rheumatoid arthritis and related disease
M05871	Other rheumatoid arthritis with rheumatoid factor of right ankle and foot	MUS003	Rheumatoid arthritis and related disease
M05872	Other rheumatoid arthritis with rheumatoid factor of left ankle and foot	MUS003	Rheumatoid arthritis and related disease
M05879	Other rheumatoid arthritis with rheumatoid factor of unspecified ankle and foot	MUS003	Rheumatoid arthritis and related disease
M0589	Other rheumatoid arthritis with rheumatoid factor of multiple sites	MUS003	Rheumatoid arthritis and related disease
M058A	Other rheumatoid arthritis with rheumatoid factor of other specified site	MUS003	Rheumatoid arthritis and related disease
M059	Rheumatoid arthritis with rheumatoid factor, unspecified	MUS003	Rheumatoid arthritis and related disease
M0600	Rheumatoid arthritis without rheumatoid factor, unspecified site	MUS003	Rheumatoid arthritis and related disease
M06011	Rheumatoid arthritis without rheumatoid factor, right shoulder	MUS003	Rheumatoid arthritis and related disease
M06012	Rheumatoid arthritis without rheumatoid factor, left shoulder	MUS003	Rheumatoid arthritis and related disease
M06019	Rheumatoid arthritis without rheumatoid factor, unspecified shoulder	MUS003	Rheumatoid arthritis and related disease
M06021	Rheumatoid arthritis without rheumatoid factor, right elbow	MUS003	Rheumatoid arthritis and related disease
M06022	Rheumatoid arthritis without rheumatoid factor, left elbow	MUS003	Rheumatoid arthritis and related disease
M06029	Rheumatoid arthritis without rheumatoid factor, unspecified elbow	MUS003	Rheumatoid arthritis and related disease
M06031	Rheumatoid arthritis without rheumatoid factor, right wrist	MUS003	Rheumatoid arthritis and related disease
M06032	Rheumatoid arthritis without rheumatoid factor, left wrist	MUS003	Rheumatoid arthritis and related disease
M06039	Rheumatoid arthritis without rheumatoid factor, unspecified wrist	MUS003	Rheumatoid arthritis and related disease
M06041	Rheumatoid arthritis without rheumatoid factor, right hand	MUS003	Rheumatoid arthritis and related disease
M06042	Rheumatoid arthritis without rheumatoid factor, left hand	MUS003	Rheumatoid arthritis and related disease
M06049	Rheumatoid arthritis without rheumatoid factor, unspecified hand	MUS003	Rheumatoid arthritis and related disease
M06051	Rheumatoid arthritis without rheumatoid factor, right hip	MUS003	Rheumatoid arthritis and related disease
M06052	Rheumatoid arthritis without rheumatoid factor, left hip	MUS003	Rheumatoid arthritis and related disease
M06059	Rheumatoid arthritis without rheumatoid factor, unspecified hip	MUS003	Rheumatoid arthritis and related disease
M06061	Rheumatoid arthritis without rheumatoid factor, right knee	MUS003	Rheumatoid arthritis and related disease
M06062	Rheumatoid arthritis without rheumatoid factor, left knee	MUS003	Rheumatoid arthritis and related disease
M06069	Rheumatoid arthritis without rheumatoid factor, unspecified knee	MUS003	Rheumatoid arthritis and related disease
M06071	Rheumatoid arthritis without rheumatoid factor, right ankle and foot	MUS003	Rheumatoid arthritis and related disease
M06072	Rheumatoid arthritis without rheumatoid factor, left ankle and foot	MUS003	Rheumatoid arthritis and related disease
M06079	Rheumatoid arthritis without rheumatoid factor, unspecified ankle and foot	MUS003	Rheumatoid arthritis and related disease
M0608	Rheumatoid arthritis without rheumatoid factor, vertebrae	MUS003	Rheumatoid arthritis and related disease
M0609	Rheumatoid arthritis without rheumatoid factor, multiple sites	MUS003	Rheumatoid arthritis and related disease
M060A	Rheumatoid arthritis without rheumatoid factor, other specified site	MUS003	Rheumatoid arthritis and related disease
M061	Adult-onset Still's disease	MUS003	Rheumatoid arthritis and related disease
M0620	Rheumatoid bursitis, unspecified site	MUS003	Rheumatoid arthritis and related disease
M06211	Rheumatoid bursitis, right shoulder	MUS003	Rheumatoid arthritis and related disease
M06212	Rheumatoid bursitis, left shoulder	MUS003	Rheumatoid arthritis and related disease
M06219	Rheumatoid bursitis, unspecified shoulder	MUS003	Rheumatoid arthritis and related disease
M06221	Rheumatoid bursitis, right elbow	MUS003	Rheumatoid arthritis and related disease
M06222	Rheumatoid bursitis, left elbow	MUS003	Rheumatoid arthritis and related disease
M06229	Rheumatoid bursitis, unspecified elbow	MUS003	Rheumatoid arthritis and related disease
M06231	Rheumatoid bursitis, right wrist	MUS003	Rheumatoid arthritis and related disease
M06232	Rheumatoid bursitis, left wrist	MUS003	Rheumatoid arthritis and related disease
M06239	Rheumatoid bursitis, unspecified wrist	MUS003	Rheumatoid arthritis and related disease
M06241	Rheumatoid bursitis, right hand	MUS003	Rheumatoid arthritis and related disease
M06242	Rheumatoid bursitis, left hand	MUS003	Rheumatoid arthritis and related disease
M06249	Rheumatoid bursitis, unspecified hand	MUS003	Rheumatoid arthritis and related disease
M06251	Rheumatoid bursitis, right hip	MUS003	Rheumatoid arthritis and related disease
M06252	Rheumatoid bursitis, left hip	MUS003	Rheumatoid arthritis and related disease
M06259	Rheumatoid bursitis, unspecified hip	MUS003	Rheumatoid arthritis and related disease
M06261	Rheumatoid bursitis, right knee	MUS003	Rheumatoid arthritis and related disease
M06262	Rheumatoid bursitis, left knee	MUS003	Rheumatoid arthritis and related disease
M06269	Rheumatoid bursitis, unspecified knee	MUS003	Rheumatoid arthritis and related disease
M06271	Rheumatoid bursitis, right ankle and foot	MUS003	Rheumatoid arthritis and related disease
M06272	Rheumatoid bursitis, left ankle and foot	MUS003	Rheumatoid arthritis and related disease
M06279	Rheumatoid bursitis, unspecified ankle and foot	MUS003	Rheumatoid arthritis and related disease
M0628	Rheumatoid bursitis, vertebrae	MUS003	Rheumatoid arthritis and related disease
M0629	Rheumatoid bursitis, multiple sites	MUS003	Rheumatoid arthritis and related disease
M0630	Rheumatoid nodule, unspecified site	MUS003	Rheumatoid arthritis and related disease
M06311	Rheumatoid nodule, right shoulder	MUS003	Rheumatoid arthritis and related disease
M06312	Rheumatoid nodule, left shoulder	MUS003	Rheumatoid arthritis and related disease
M06319	Rheumatoid nodule, unspecified shoulder	MUS003	Rheumatoid arthritis and related disease
M06321	Rheumatoid nodule, right elbow	MUS003	Rheumatoid arthritis and related disease
M06322	Rheumatoid nodule, left elbow	MUS003	Rheumatoid arthritis and related disease
M06329	Rheumatoid nodule, unspecified elbow	MUS003	Rheumatoid arthritis and related disease
M06331	Rheumatoid nodule, right wrist	MUS003	Rheumatoid arthritis and related disease
M06332	Rheumatoid nodule, left wrist	MUS003	Rheumatoid arthritis and related disease
M06339	Rheumatoid nodule, unspecified wrist	MUS003	Rheumatoid arthritis and related disease
M06341	Rheumatoid nodule, right hand	MUS003	Rheumatoid arthritis and related disease
M06342	Rheumatoid nodule, left hand	MUS003	Rheumatoid arthritis and related disease
M06349	Rheumatoid nodule, unspecified hand	MUS003	Rheumatoid arthritis and related disease
M06351	Rheumatoid nodule, right hip	MUS003	Rheumatoid arthritis and related disease
M06352	Rheumatoid nodule, left hip	MUS003	Rheumatoid arthritis and related disease
M06359	Rheumatoid nodule, unspecified hip	MUS003	Rheumatoid arthritis and related disease
M06361	Rheumatoid nodule, right knee	MUS003	Rheumatoid arthritis and related disease
M06362	Rheumatoid nodule, left knee	MUS003	Rheumatoid arthritis and related disease
M06369	Rheumatoid nodule, unspecified knee	MUS003	Rheumatoid arthritis and related disease
M06371	Rheumatoid nodule, right ankle and foot	MUS003	Rheumatoid arthritis and related disease
M06372	Rheumatoid nodule, left ankle and foot	MUS003	Rheumatoid arthritis and related disease
M06379	Rheumatoid nodule, unspecified ankle and foot	MUS003	Rheumatoid arthritis and related disease
M0638	Rheumatoid nodule, vertebrae	MUS003	Rheumatoid arthritis and related disease
M0639	Rheumatoid nodule, multiple sites	MUS003	Rheumatoid arthritis and related disease
M064	Inflammatory polyarthropathy	MUS003	Rheumatoid arthritis and related disease
M0680	Other specified rheumatoid arthritis, unspecified site	MUS003	Rheumatoid arthritis and related disease
M06811	Other specified rheumatoid arthritis, right shoulder	MUS003	Rheumatoid arthritis and related disease
M06812	Other specified rheumatoid arthritis, left shoulder	MUS003	Rheumatoid arthritis and related disease
M06819	Other specified rheumatoid arthritis, unspecified shoulder	MUS003	Rheumatoid arthritis and related disease
M06821	Other specified rheumatoid arthritis, right elbow	MUS003	Rheumatoid arthritis and related disease
M06822	Other specified rheumatoid arthritis, left elbow	MUS003	Rheumatoid arthritis and related disease
M06829	Other specified rheumatoid arthritis, unspecified elbow	MUS003	Rheumatoid arthritis and related disease
M06831	Other specified rheumatoid arthritis, right wrist	MUS003	Rheumatoid arthritis and related disease
M06832	Other specified rheumatoid arthritis, left wrist	MUS003	Rheumatoid arthritis and related disease
M06839	Other specified rheumatoid arthritis, unspecified wrist	MUS003	Rheumatoid arthritis and related disease
M06841	Other specified rheumatoid arthritis, right hand	MUS003	Rheumatoid arthritis and related disease
M06842	Other specified rheumatoid arthritis, left hand	MUS003	Rheumatoid arthritis and related disease
M06849	Other specified rheumatoid arthritis, unspecified hand	MUS003	Rheumatoid arthritis and related disease
M06851	Other specified rheumatoid arthritis, right hip	MUS003	Rheumatoid arthritis and related disease
M06852	Other specified rheumatoid arthritis, left hip	MUS003	Rheumatoid arthritis and related disease
M06859	Other specified rheumatoid arthritis, unspecified hip	MUS003	Rheumatoid arthritis and related disease
M06861	Other specified rheumatoid arthritis, right knee	MUS003	Rheumatoid arthritis and related disease
M06862	Other specified rheumatoid arthritis, left knee	MUS003	Rheumatoid arthritis and related disease
M06869	Other specified rheumatoid arthritis, unspecified knee	MUS003	Rheumatoid arthritis and related disease
M06871	Other specified rheumatoid arthritis, right ankle and foot	MUS003	Rheumatoid arthritis and related disease
M06872	Other specified rheumatoid arthritis, left ankle and foot	MUS003	Rheumatoid arthritis and related disease
M06879	Other specified rheumatoid arthritis, unspecified ankle and foot	MUS003	Rheumatoid arthritis and related disease
M0688	Other specified rheumatoid arthritis, vertebrae	MUS003	Rheumatoid arthritis and related disease
M0689	Other specified rheumatoid arthritis, multiple sites	MUS003	Rheumatoid arthritis and related disease
M068A	Other specified rheumatoid arthritis, other specified site	MUS003	Rheumatoid arthritis and related disease
M069	Rheumatoid arthritis, unspecified	MUS003	Rheumatoid arthritis and related disease
M0800	Unspecified juvenile rheumatoid arthritis of unspecified site	MUS004	Juvenile arthritis
M08011	Unspecified juvenile rheumatoid arthritis, right shoulder	MUS004	Juvenile arthritis
M08012	Unspecified juvenile rheumatoid arthritis, left shoulder	MUS004	Juvenile arthritis
M08019	Unspecified juvenile rheumatoid arthritis, unspecified shoulder	MUS004	Juvenile arthritis
M08021	Unspecified juvenile rheumatoid arthritis, right elbow	MUS004	Juvenile arthritis
M08022	Unspecified juvenile rheumatoid arthritis, left elbow	MUS004	Juvenile arthritis
M08029	Unspecified juvenile rheumatoid arthritis, unspecified elbow	MUS004	Juvenile arthritis
M08031	Unspecified juvenile rheumatoid arthritis, right wrist	MUS004	Juvenile arthritis
M08032	Unspecified juvenile rheumatoid arthritis, left wrist	MUS004	Juvenile arthritis
M08039	Unspecified juvenile rheumatoid arthritis, unspecified wrist	MUS004	Juvenile arthritis
M08041	Unspecified juvenile rheumatoid arthritis, right hand	MUS004	Juvenile arthritis
M08042	Unspecified juvenile rheumatoid arthritis, left hand	MUS004	Juvenile arthritis
M08049	Unspecified juvenile rheumatoid arthritis, unspecified hand	MUS004	Juvenile arthritis
M08051	Unspecified juvenile rheumatoid arthritis, right hip	MUS004	Juvenile arthritis
M08052	Unspecified juvenile rheumatoid arthritis, left hip	MUS004	Juvenile arthritis
M08059	Unspecified juvenile rheumatoid arthritis, unspecified hip	MUS004	Juvenile arthritis
M08061	Unspecified juvenile rheumatoid arthritis, right knee	MUS004	Juvenile arthritis
M08062	Unspecified juvenile rheumatoid arthritis, left knee	MUS004	Juvenile arthritis
M08069	Unspecified juvenile rheumatoid arthritis, unspecified knee	MUS004	Juvenile arthritis
M08071	Unspecified juvenile rheumatoid arthritis, right ankle and foot	MUS004	Juvenile arthritis
M08072	Unspecified juvenile rheumatoid arthritis, left ankle and foot	MUS004	Juvenile arthritis
M08079	Unspecified juvenile rheumatoid arthritis, unspecified ankle and foot	MUS004	Juvenile arthritis
M0808	Unspecified juvenile rheumatoid arthritis, vertebrae	MUS004	Juvenile arthritis
M0809	Unspecified juvenile rheumatoid arthritis, multiple sites	MUS004	Juvenile arthritis
M080A	Unspecified juvenile rheumatoid arthritis, other specified site	MUS004	Juvenile arthritis
M081	Juvenile ankylosing spondylitis	MUS011	Spondylopathies/spondyloarthropathy (including infective)
M0820	Juvenile rheumatoid arthritis with systemic onset, unspecified site	MUS004	Juvenile arthritis
M08211	Juvenile rheumatoid arthritis with systemic onset, right shoulder	MUS004	Juvenile arthritis
M08212	Juvenile rheumatoid arthritis with systemic onset, left shoulder	MUS004	Juvenile arthritis
M08219	Juvenile rheumatoid arthritis with systemic onset, unspecified shoulder	MUS004	Juvenile arthritis
M08221	Juvenile rheumatoid arthritis with systemic onset, right elbow	MUS004	Juvenile arthritis
M08222	Juvenile rheumatoid arthritis with systemic onset, left elbow	MUS004	Juvenile arthritis
M08229	Juvenile rheumatoid arthritis with systemic onset, unspecified elbow	MUS004	Juvenile arthritis
M08231	Juvenile rheumatoid arthritis with systemic onset, right wrist	MUS004	Juvenile arthritis
M08232	Juvenile rheumatoid arthritis with systemic onset, left wrist	MUS004	Juvenile arthritis
M08239	Juvenile rheumatoid arthritis with systemic onset, unspecified wrist	MUS004	Juvenile arthritis
M08241	Juvenile rheumatoid arthritis with systemic onset, right hand	MUS004	Juvenile arthritis
M08242	Juvenile rheumatoid arthritis with systemic onset, left hand	MUS004	Juvenile arthritis
M08249	Juvenile rheumatoid arthritis with systemic onset, unspecified hand	MUS004	Juvenile arthritis
M08251	Juvenile rheumatoid arthritis with systemic onset, right hip	MUS004	Juvenile arthritis
M08252	Juvenile rheumatoid arthritis with systemic onset, left hip	MUS004	Juvenile arthritis
M08259	Juvenile rheumatoid arthritis with systemic onset, unspecified hip	MUS004	Juvenile arthritis
M08261	Juvenile rheumatoid arthritis with systemic onset, right knee	MUS004	Juvenile arthritis
M08262	Juvenile rheumatoid arthritis with systemic onset, left knee	MUS004	Juvenile arthritis
M08269	Juvenile rheumatoid arthritis with systemic onset, unspecified knee	MUS004	Juvenile arthritis
M08271	Juvenile rheumatoid arthritis with systemic onset, right ankle and foot	MUS004	Juvenile arthritis
M08272	Juvenile rheumatoid arthritis with systemic onset, left ankle and foot	MUS004	Juvenile arthritis
M08279	Juvenile rheumatoid arthritis with systemic onset, unspecified ankle and foot	MUS004	Juvenile arthritis
M0828	Juvenile rheumatoid arthritis with systemic onset, vertebrae	MUS004	Juvenile arthritis
M0829	Juvenile rheumatoid arthritis with systemic onset, multiple sites	MUS004	Juvenile arthritis
M082A	Juvenile rheumatoid arthritis with systemic onset, other specified site	MUS004	Juvenile arthritis
M083	Juvenile rheumatoid polyarthritis (seronegative)	MUS004	Juvenile arthritis
M0840	Pauciarticular juvenile rheumatoid arthritis, unspecified site	MUS004	Juvenile arthritis
M08411	Pauciarticular juvenile rheumatoid arthritis, right shoulder	MUS004	Juvenile arthritis
M08412	Pauciarticular juvenile rheumatoid arthritis, left shoulder	MUS004	Juvenile arthritis
M08419	Pauciarticular juvenile rheumatoid arthritis, unspecified shoulder	MUS004	Juvenile arthritis
M08421	Pauciarticular juvenile rheumatoid arthritis, right elbow	MUS004	Juvenile arthritis
M08422	Pauciarticular juvenile rheumatoid arthritis, left elbow	MUS004	Juvenile arthritis
M08429	Pauciarticular juvenile rheumatoid arthritis, unspecified elbow	MUS004	Juvenile arthritis
M08431	Pauciarticular juvenile rheumatoid arthritis, right wrist	MUS004	Juvenile arthritis
M08432	Pauciarticular juvenile rheumatoid arthritis, left wrist	MUS004	Juvenile arthritis
M08439	Pauciarticular juvenile rheumatoid arthritis, unspecified wrist	MUS004	Juvenile arthritis
M08441	Pauciarticular juvenile rheumatoid arthritis, right hand	MUS004	Juvenile arthritis
M08442	Pauciarticular juvenile rheumatoid arthritis, left hand	MUS004	Juvenile arthritis
M08449	Pauciarticular juvenile rheumatoid arthritis, unspecified hand	MUS004	Juvenile arthritis
M08451	Pauciarticular juvenile rheumatoid arthritis, right hip	MUS004	Juvenile arthritis
M08452	Pauciarticular juvenile rheumatoid arthritis, left hip	MUS004	Juvenile arthritis
M08459	Pauciarticular juvenile rheumatoid arthritis, unspecified hip	MUS004	Juvenile arthritis
M08461	Pauciarticular juvenile rheumatoid arthritis, right knee	MUS004	Juvenile arthritis
M08462	Pauciarticular juvenile rheumatoid arthritis, left knee	MUS004	Juvenile arthritis
M08469	Pauciarticular juvenile rheumatoid arthritis, unspecified knee	MUS004	Juvenile arthritis
M08471	Pauciarticular juvenile rheumatoid arthritis, right ankle and foot	MUS004	Juvenile arthritis
M08472	Pauciarticular juvenile rheumatoid arthritis, left ankle and foot	MUS004	Juvenile arthritis
M08479	Pauciarticular juvenile rheumatoid arthritis, unspecified ankle and foot	MUS004	Juvenile arthritis
M0848	Pauciarticular juvenile rheumatoid arthritis, vertebrae	MUS004	Juvenile arthritis
M084A	Pauciarticular juvenile rheumatoid arthritis, other specified site	MUS004	Juvenile arthritis
M0880	Other juvenile arthritis, unspecified site	MUS004	Juvenile arthritis
M08811	Other juvenile arthritis, right shoulder	MUS004	Juvenile arthritis
M08812	Other juvenile arthritis, left shoulder	MUS004	Juvenile arthritis
M08819	Other juvenile arthritis, unspecified shoulder	MUS004	Juvenile arthritis
M08821	Other juvenile arthritis, right elbow	MUS004	Juvenile arthritis
M08822	Other juvenile arthritis, left elbow	MUS004	Juvenile arthritis
M08829	Other juvenile arthritis, unspecified elbow	MUS004	Juvenile arthritis
M08831	Other juvenile arthritis, right wrist	MUS004	Juvenile arthritis
M08832	Other juvenile arthritis, left wrist	MUS004	Juvenile arthritis
M08839	Other juvenile arthritis, unspecified wrist	MUS004	Juvenile arthritis
M08841	Other juvenile arthritis, right hand	MUS004	Juvenile arthritis
M08842	Other juvenile arthritis, left hand	MUS004	Juvenile arthritis
M08849	Other juvenile arthritis, unspecified hand	MUS004	Juvenile arthritis
M08851	Other juvenile arthritis, right hip	MUS004	Juvenile arthritis
M08852	Other juvenile arthritis, left hip	MUS004	Juvenile arthritis
M08859	Other juvenile arthritis, unspecified hip	MUS004	Juvenile arthritis
M08861	Other juvenile arthritis, right knee	MUS004	Juvenile arthritis
M08862	Other juvenile arthritis, left knee	MUS004	Juvenile arthritis
M08869	Other juvenile arthritis, unspecified knee	MUS004	Juvenile arthritis
M08871	Other juvenile arthritis, right ankle and foot	MUS004	Juvenile arthritis
M08872	Other juvenile arthritis, left ankle and foot	MUS004	Juvenile arthritis
M08879	Other juvenile arthritis, unspecified ankle and foot	MUS004	Juvenile arthritis
M0888	Other juvenile arthritis, other specified site	MUS004	Juvenile arthritis
M0889	Other juvenile arthritis, multiple sites	MUS004	Juvenile arthritis
M0890	Juvenile arthritis, unspecified, unspecified site	MUS004	Juvenile arthritis
M08911	Juvenile arthritis, unspecified, right shoulder	MUS004	Juvenile arthritis
M08912	Juvenile arthritis, unspecified, left shoulder	MUS004	Juvenile arthritis
M08919	Juvenile arthritis, unspecified, unspecified shoulder	MUS004	Juvenile arthritis
M08921	Juvenile arthritis, unspecified, right elbow	MUS004	Juvenile arthritis
M08922	Juvenile arthritis, unspecified, left elbow	MUS004	Juvenile arthritis
M08929	Juvenile arthritis, unspecified, unspecified elbow	MUS004	Juvenile arthritis
M08931	Juvenile arthritis, unspecified, right wrist	MUS004	Juvenile arthritis
M08932	Juvenile arthritis, unspecified, left wrist	MUS004	Juvenile arthritis
M08939	Juvenile arthritis, unspecified, unspecified wrist	MUS004	Juvenile arthritis
M08941	Juvenile arthritis, unspecified, right hand	MUS004	Juvenile arthritis
M08942	Juvenile arthritis, unspecified, left hand	MUS004	Juvenile arthritis
M08949	Juvenile arthritis, unspecified, unspecified hand	MUS004	Juvenile arthritis
M08951	Juvenile arthritis, unspecified, right hip	MUS004	Juvenile arthritis
M08952	Juvenile arthritis, unspecified, left hip	MUS004	Juvenile arthritis
M08959	Juvenile arthritis, unspecified, unspecified hip	MUS004	Juvenile arthritis
M08961	Juvenile arthritis, unspecified, right knee	MUS004	Juvenile arthritis
M08962	Juvenile arthritis, unspecified, left knee	MUS004	Juvenile arthritis
M08969	Juvenile arthritis, unspecified, unspecified knee	MUS004	Juvenile arthritis
M08971	Juvenile arthritis, unspecified, right ankle and foot	MUS004	Juvenile arthritis
M08972	Juvenile arthritis, unspecified, left ankle and foot	MUS004	Juvenile arthritis
M08979	Juvenile arthritis, unspecified, unspecified ankle and foot	MUS004	Juvenile arthritis
M0898	Juvenile arthritis, unspecified, vertebrae	MUS004	Juvenile arthritis
M0899	Juvenile arthritis, unspecified, multiple sites	MUS004	Juvenile arthritis
M089A	Juvenile arthritis, unspecified, other specified site	MUS004	Juvenile arthritis
M154	Erosive (osteo)arthritis	MUS006	Osteoarthritis
M160	Bilateral primary osteoarthritis of hip	MUS006	Osteoarthritis
M1611	Unilateral primary osteoarthritis, right hip	MUS006	Osteoarthritis
M1612	Unilateral primary osteoarthritis, left hip	MUS006	Osteoarthritis
M162	Bilateral osteoarthritis resulting from hip dysplasia	MUS006	Osteoarthritis
M1630	Unilateral osteoarthritis resulting from hip dysplasia, unspecified hip	MUS006	Osteoarthritis
M1631	Unilateral osteoarthritis resulting from hip dysplasia, right hip	MUS006	Osteoarthritis
M1632	Unilateral osteoarthritis resulting from hip dysplasia, left hip	MUS006	Osteoarthritis
M164	Bilateral post-traumatic osteoarthritis of hip	MUS006	Osteoarthritis
M1650	Unilateral post-traumatic osteoarthritis, unspecified hip	MUS006	Osteoarthritis
M1651	Unilateral post-traumatic osteoarthritis, right hip	MUS006	Osteoarthritis
M1652	Unilateral post-traumatic osteoarthritis, left hip	MUS006	Osteoarthritis
M166	Other bilateral secondary osteoarthritis of hip	MUS006	Osteoarthritis
M170	Bilateral primary osteoarthritis of knee	MUS006	Osteoarthritis
M1711	Unilateral primary osteoarthritis, right knee	MUS006	Osteoarthritis
M1712	Unilateral primary osteoarthritis, left knee	MUS006	Osteoarthritis
M172	Bilateral post-traumatic osteoarthritis of knee	MUS006	Osteoarthritis
M1730	Unilateral post-traumatic osteoarthritis, unspecified knee	MUS006	Osteoarthritis
M1731	Unilateral post-traumatic osteoarthritis, right knee	MUS006	Osteoarthritis
M1732	Unilateral post-traumatic osteoarthritis, left knee	MUS006	Osteoarthritis
M174	Other bilateral secondary osteoarthritis of knee	MUS006	Osteoarthritis
M180	Bilateral primary osteoarthritis of first carpometacarpal joints	MUS006	Osteoarthritis
M1810	Unilateral primary osteoarthritis of first carpometacarpal joint, unspecified hand	MUS006	Osteoarthritis
M1811	Unilateral primary osteoarthritis of first carpometacarpal joint, right hand	MUS006	Osteoarthritis
M1812	Unilateral primary osteoarthritis of first carpometacarpal joint, left hand	MUS006	Osteoarthritis
M182	Bilateral post-traumatic osteoarthritis of first carpometacarpal joints	MUS006	Osteoarthritis
M1830	Unilateral post-traumatic osteoarthritis of first carpometacarpal joint, unspecified hand	MUS006	Osteoarthritis
M1831	Unilateral post-traumatic osteoarthritis of first carpometacarpal joint, right hand	MUS006	Osteoarthritis
M1832	Unilateral post-traumatic osteoarthritis of first carpometacarpal joint, left hand	MUS006	Osteoarthritis
M184	Other bilateral secondary osteoarthritis of first carpometacarpal joints	MUS006	Osteoarthritis
M1850	Other unilateral secondary osteoarthritis of first carpometacarpal joint, unspecified hand	MUS006	Osteoarthritis
M1851	Other unilateral secondary osteoarthritis of first carpometacarpal joint, right hand	MUS006	Osteoarthritis
M1852	Other unilateral secondary osteoarthritis of first carpometacarpal joint, left hand	MUS006	Osteoarthritis
M19011	Primary osteoarthritis, right shoulder	MUS006	Osteoarthritis
M19012	Primary osteoarthritis, left shoulder	MUS006	Osteoarthritis
M19021	Primary osteoarthritis, right elbow	MUS006	Osteoarthritis
M19022	Primary osteoarthritis, left elbow	MUS006	Osteoarthritis
M19031	Primary osteoarthritis, right wrist	MUS006	Osteoarthritis
M19032	Primary osteoarthritis, left wrist	MUS006	Osteoarthritis
M19041	Primary osteoarthritis, right hand	MUS006	Osteoarthritis
M19042	Primary osteoarthritis, left hand	MUS006	Osteoarthritis
M19071	Primary osteoarthritis, right ankle and foot	MUS006	Osteoarthritis
M19072	Primary osteoarthritis, left ankle and foot	MUS006	Osteoarthritis
M1909	Primary osteoarthritis, other specified site	MUS006	Osteoarthritis
M19111	Post-traumatic osteoarthritis, right shoulder	MUS006	Osteoarthritis
M19112	Post-traumatic osteoarthritis, left shoulder	MUS006	Osteoarthritis
M19119	Post-traumatic osteoarthritis, unspecified shoulder	MUS006	Osteoarthritis
M19121	Post-traumatic osteoarthritis, right elbow	MUS006	Osteoarthritis
M19122	Post-traumatic osteoarthritis, left elbow	MUS006	Osteoarthritis
M19129	Post-traumatic osteoarthritis, unspecified elbow	MUS006	Osteoarthritis
M19131	Post-traumatic osteoarthritis, right wrist	MUS006	Osteoarthritis
M19132	Post-traumatic osteoarthritis, left wrist	MUS006	Osteoarthritis
M19139	Post-traumatic osteoarthritis, unspecified wrist	MUS006	Osteoarthritis
M19141	Post-traumatic osteoarthritis, right hand	MUS006	Osteoarthritis
M19142	Post-traumatic osteoarthritis, left hand	MUS006	Osteoarthritis
M19149	Post-traumatic osteoarthritis, unspecified hand	MUS006	Osteoarthritis
M19171	Post-traumatic osteoarthritis, right ankle and foot	MUS006	Osteoarthritis
M19172	Post-traumatic osteoarthritis, left ankle and foot	MUS006	Osteoarthritis
M19179	Post-traumatic osteoarthritis, unspecified ankle and foot	MUS006	Osteoarthritis
M1919	Post-traumatic osteoarthritis, other specified site	MUS006	Osteoarthritis
M19211	Secondary osteoarthritis, right shoulder	MUS006	Osteoarthritis
M19212	Secondary osteoarthritis, left shoulder	MUS006	Osteoarthritis
M19221	Secondary osteoarthritis, right elbow	MUS006	Osteoarthritis
M19222	Secondary osteoarthritis, left elbow	MUS006	Osteoarthritis
M19231	Secondary osteoarthritis, right wrist	MUS006	Osteoarthritis
M19232	Secondary osteoarthritis, left wrist	MUS006	Osteoarthritis
M19241	Secondary osteoarthritis, right hand	MUS006	Osteoarthritis
M19242	Secondary osteoarthritis, left hand	MUS006	Osteoarthritis
M19271	Secondary osteoarthritis, right ankle and foot	MUS006	Osteoarthritis
M19272	Secondary osteoarthritis, left ankle and foot	MUS006	Osteoarthritis
M1929	Secondary osteoarthritis, other specified site	MUS006	Osteoarthritis
M1992	Post-traumatic osteoarthritis, unspecified site	MUS006	Osteoarthritis
M4301	Spondylolysis, occipito-atlanto-axial region	MUS011	Spondylopathies/spondyloarthropathy (including infective)
M4302	Spondylolysis, cervical region	MUS011	Spondylopathies/spondyloarthropathy (including infective)
M4303	Spondylolysis, cervicothoracic region	MUS011	Spondylopathies/spondyloarthropathy (including infective)
M4304	Spondylolysis, thoracic region	MUS011	Spondylopathies/spondyloarthropathy (including infective)
M4305	Spondylolysis, thoracolumbar region	MUS011	Spondylopathies/spondyloarthropathy (including infective)
M4306	Spondylolysis, lumbar region	MUS011	Spondylopathies/spondyloarthropathy (including infective)
M4307	Spondylolysis, lumbosacral region	MUS011	Spondylopathies/spondyloarthropathy (including infective)
M4308	Spondylolysis, sacral and sacrococcygeal region	MUS011	Spondylopathies/spondyloarthropathy (including infective)
M4309	Spondylolysis, multiple sites in spine	MUS011	Spondylopathies/spondyloarthropathy (including infective)
M4311	Spondylolisthesis, occipito-atlanto-axial region	MUS011	Spondylopathies/spondyloarthropathy (including infective)
M4312	Spondylolisthesis, cervical region	MUS011	Spondylopathies/spondyloarthropathy (including infective)
M4313	Spondylolisthesis, cervicothoracic region	MUS011	Spondylopathies/spondyloarthropathy (including infective)
M4314	Spondylolisthesis, thoracic region	MUS011	Spondylopathies/spondyloarthropathy (including infective)
M4315	Spondylolisthesis, thoracolumbar region	MUS011	Spondylopathies/spondyloarthropathy (including infective)
M4316	Spondylolisthesis, lumbar region	MUS011	Spondylopathies/spondyloarthropathy (including infective)
M4317	Spondylolisthesis, lumbosacral region	MUS011	Spondylopathies/spondyloarthropathy (including infective)
M4318	Spondylolisthesis, sacral and sacrococcygeal region	MUS011	Spondylopathies/spondyloarthropathy (including infective)
M4319	Spondylolisthesis, multiple sites in spine	MUS011	Spondylopathies/spondyloarthropathy (including infective)
M4320	Fusion of spine, site unspecified	MUS011	Spondylopathies/spondyloarthropathy (including infective)
M4321	Fusion of spine, occipito-atlanto-axial region	MUS011	Spondylopathies/spondyloarthropathy (including infective)
M4322	Fusion of spine, cervical region	MUS011	Spondylopathies/spondyloarthropathy (including infective)
M4323	Fusion of spine, cervicothoracic region	MUS011	Spondylopathies/spondyloarthropathy (including infective)
M4324	Fusion of spine, thoracic region	MUS011	Spondylopathies/spondyloarthropathy (including infective)
M4325	Fusion of spine, thoracolumbar region	MUS011	Spondylopathies/spondyloarthropathy (including infective)
M4326	Fusion of spine, lumbar region	MUS011	Spondylopathies/spondyloarthropathy (including infective)
M433	Recurrent atlantoaxial dislocation with myelopathy	MUS011	Spondylopathies/spondyloarthropathy (including infective)
M435X2	Other recurrent vertebral dislocation, cervical region	MUS011	Spondylopathies/spondyloarthropathy (including infective)
M435X3	Other recurrent vertebral dislocation, cervicothoracic region	MUS011	Spondylopathies/spondyloarthropathy (including infective)
M435X4	Other recurrent vertebral dislocation, thoracic region	MUS011	Spondylopathies/spondyloarthropathy (including infective)
M435X5	Other recurrent vertebral dislocation, thoracolumbar region	MUS011	Spondylopathies/spondyloarthropathy (including infective)
M435X6	Other recurrent vertebral dislocation, lumbar region	MUS011	Spondylopathies/spondyloarthropathy (including infective)
M435X7	Other recurrent vertebral dislocation, lumbosacral region	MUS011	Spondylopathies/spondyloarthropathy (including infective)
M435X8	Other recurrent vertebral dislocation, sacral and sacrococcygeal region	MUS011	Spondylopathies/spondyloarthropathy (including infective)
M438X1	Other specified deforming dorsopathies, occipito-atlanto-axial region	MUS011	Spondylopathies/spondyloarthropathy (including infective)
M438X2	Other specified deforming dorsopathies, cervical region	MUS011	Spondylopathies/spondyloarthropathy (including infective)
M438X3	Other specified deforming dorsopathies, cervicothoracic region	MUS011	Spondylopathies/spondyloarthropathy (including infective)
M438X4	Other specified deforming dorsopathies, thoracic region	MUS011	Spondylopathies/spondyloarthropathy (including infective)
M438X5	Other specified deforming dorsopathies, thoracolumbar region	MUS011	Spondylopathies/spondyloarthropathy (including infective)
M438X6	Other specified deforming dorsopathies, lumbar region	MUS011	Spondylopathies/spondyloarthropathy (including infective)
M438X7	Other specified deforming dorsopathies, lumbosacral region	MUS011	Spondylopathies/spondyloarthropathy (including infective)
M438X8	Other specified deforming dorsopathies, sacral and sacrococcygeal region	MUS011	Spondylopathies/spondyloarthropathy (including infective)
M439	Deforming dorsopathy, unspecified	MUS011	Spondylopathies/spondyloarthropathy (including infective)
M450	Ankylosing spondylitis of multiple sites in spine	MUS011	Spondylopathies/spondyloarthropathy (including infective)
M451	Ankylosing spondylitis of occipito-atlanto-axial region	MUS011	Spondylopathies/spondyloarthropathy (including infective)
M452	Ankylosing spondylitis of cervical region	MUS011	Spondylopathies/spondyloarthropathy (including infective)
M453	Ankylosing spondylitis of cervicothoracic region	MUS011	Spondylopathies/spondyloarthropathy (including infective)
M454	Ankylosing spondylitis of thoracic region	MUS011	Spondylopathies/spondyloarthropathy (including infective)
M455	Ankylosing spondylitis of thoracolumbar region	MUS011	Spondylopathies/spondyloarthropathy (including infective)
M456	Ankylosing spondylitis lumbar region	MUS011	Spondylopathies/spondyloarthropathy (including infective)
M457	Ankylosing spondylitis of lumbosacral region	MUS011	Spondylopathies/spondyloarthropathy (including infective)
M458	Ankylosing spondylitis sacral and sacrococcygeal region	MUS011	Spondylopathies/spondyloarthropathy (including infective)
M4601	Spinal enthesopathy, occipito-atlanto-axial region	MUS011	Spondylopathies/spondyloarthropathy (including infective)
M4602	Spinal enthesopathy, cervical region	MUS011	Spondylopathies/spondyloarthropathy (including infective)
M4603	Spinal enthesopathy, cervicothoracic region	MUS011	Spondylopathies/spondyloarthropathy (including infective)
M4604	Spinal enthesopathy, thoracic region	MUS011	Spondylopathies/spondyloarthropathy (including infective)
M4605	Spinal enthesopathy, thoracolumbar region	MUS011	Spondylopathies/spondyloarthropathy (including infective)
M4606	Spinal enthesopathy, lumbar region	MUS011	Spondylopathies/spondyloarthropathy (including infective)
M4607	Spinal enthesopathy, lumbosacral region	MUS011	Spondylopathies/spondyloarthropathy (including infective)
M4608	Spinal enthesopathy, sacral and sacrococcygeal region	MUS011	Spondylopathies/spondyloarthropathy (including infective)
M4609	Spinal enthesopathy, multiple sites in spine	MUS011	Spondylopathies/spondyloarthropathy (including infective)
M4630	Infection of intervertebral disc (pyogenic), site unspecified	MUS011	Spondylopathies/spondyloarthropathy (including infective)
M4631	Infection of intervertebral disc (pyogenic), occipito-atlanto-axial region	MUS011	Spondylopathies/spondyloarthropathy (including infective)
M4632	Infection of intervertebral disc (pyogenic), cervical region	MUS011	Spondylopathies/spondyloarthropathy (including infective)
M4633	Infection of intervertebral disc (pyogenic), cervicothoracic region	MUS011	Spondylopathies/spondyloarthropathy (including infective)
M4634	Infection of intervertebral disc (pyogenic), thoracic region	MUS011	Spondylopathies/spondyloarthropathy (including infective)
M4635	Infection of intervertebral disc (pyogenic), thoracolumbar region	MUS011	Spondylopathies/spondyloarthropathy (including infective)
M4636	Infection of intervertebral disc (pyogenic), lumbar region	MUS011	Spondylopathies/spondyloarthropathy (including infective)
M4637	Infection of intervertebral disc (pyogenic), lumbosacral region	MUS011	Spondylopathies/spondyloarthropathy (including infective)
M4638	Infection of intervertebral disc (pyogenic), sacral and sacrococcygeal region	MUS011	Spondylopathies/spondyloarthropathy (including infective)
M4639	Infection of intervertebral disc (pyogenic), multiple sites in spine	MUS011	Spondylopathies/spondyloarthropathy (including infective)
M4641	Discitis, unspecified, occipito-atlanto-axial region	MUS011	Spondylopathies/spondyloarthropathy (including infective)
M4642	Discitis, unspecified, cervical region	MUS011	Spondylopathies/spondyloarthropathy (including infective)
M4643	Discitis, unspecified, cervicothoracic region	MUS011	Spondylopathies/spondyloarthropathy (including infective)
M4644	Discitis, unspecified, thoracic region	MUS011	Spondylopathies/spondyloarthropathy (including infective)
M4646	Discitis, unspecified, lumbar region	MUS011	Spondylopathies/spondyloarthropathy (including infective)
M4648	Discitis, unspecified, sacral and sacrococcygeal region	MUS011	Spondylopathies/spondyloarthropathy (including infective)
M4649	Discitis, unspecified, multiple sites in spine	MUS011	Spondylopathies/spondyloarthropathy (including infective)
M4650	Other infective spondylopathies, site unspecified	MUS011	Spondylopathies/spondyloarthropathy (including infective)
M4651	Other infective spondylopathies, occipito-atlanto-axial region	MUS011	Spondylopathies/spondyloarthropathy (including infective)
M4652	Other infective spondylopathies, cervical region	MUS011	Spondylopathies/spondyloarthropathy (including infective)
M4653	Other infective spondylopathies, cervicothoracic region	MUS011	Spondylopathies/spondyloarthropathy (including infective)
M4654	Other infective spondylopathies, thoracic region	MUS011	Spondylopathies/spondyloarthropathy (including infective)
M4655	Other infective spondylopathies, thoracolumbar region	MUS011	Spondylopathies/spondyloarthropathy (including infective)
M4656	Other infective spondylopathies, lumbar region	MUS011	Spondylopathies/spondyloarthropathy (including infective)
M4657	Other infective spondylopathies, lumbosacral region	MUS011	Spondylopathies/spondyloarthropathy (including infective)
M4658	Other infective spondylopathies, sacral and sacrococcygeal region	MUS011	Spondylopathies/spondyloarthropathy (including infective)
M4659	Other infective spondylopathies, multiple sites in spine	MUS011	Spondylopathies/spondyloarthropathy (including infective)
M4681	Other specified inflammatory spondylopathies, occipito-atlanto-axial region	MUS011	Spondylopathies/spondyloarthropathy (including infective)
M4682	Other specified inflammatory spondylopathies, cervical region	MUS011	Spondylopathies/spondyloarthropathy (including infective)
M4683	Other specified inflammatory spondylopathies, cervicothoracic region	MUS011	Spondylopathies/spondyloarthropathy (including infective)
M4684	Other specified inflammatory spondylopathies, thoracic region	MUS011	Spondylopathies/spondyloarthropathy (including infective)
M4685	Other specified inflammatory spondylopathies, thoracolumbar region	MUS011	Spondylopathies/spondyloarthropathy (including infective)
M4686	Other specified inflammatory spondylopathies, lumbar region	MUS011	Spondylopathies/spondyloarthropathy (including infective)
M4687	Other specified inflammatory spondylopathies, lumbosacral region	MUS011	Spondylopathies/spondyloarthropathy (including infective)
M4688	Other specified inflammatory spondylopathies, sacral and sacrococcygeal region	MUS011	Spondylopathies/spondyloarthropathy (including infective)
M4689	Other specified inflammatory spondylopathies, multiple sites in spine	MUS011	Spondylopathies/spondyloarthropathy (including infective)
M4691	Unspecified inflammatory spondylopathy, occipito-atlanto-axial region	MUS011	Spondylopathies/spondyloarthropathy (including infective)
M4692	Unspecified inflammatory spondylopathy, cervical region	MUS011	Spondylopathies/spondyloarthropathy (including infective)
M4693	Unspecified inflammatory spondylopathy, cervicothoracic region	MUS011	Spondylopathies/spondyloarthropathy (including infective)
M4694	Unspecified inflammatory spondylopathy, thoracic region	MUS011	Spondylopathies/spondyloarthropathy (including infective)
M4695	Unspecified inflammatory spondylopathy, thoracolumbar region	MUS011	Spondylopathies/spondyloarthropathy (including infective)
M4696	Unspecified inflammatory spondylopathy, lumbar region	MUS011	Spondylopathies/spondyloarthropathy (including infective)
M4697	Unspecified inflammatory spondylopathy, lumbosacral region	MUS011	Spondylopathies/spondyloarthropathy (including infective)
M4698	Unspecified inflammatory spondylopathy, sacral and sacrococcygeal region	MUS011	Spondylopathies/spondyloarthropathy (including infective)
M4699	Unspecified inflammatory spondylopathy, multiple sites in spine	MUS011	Spondylopathies/spondyloarthropathy (including infective)
M47011	Anterior spinal artery compression syndromes, occipito-atlanto-axial region	MUS011	Spondylopathies/spondyloarthropathy (including infective)
M47012	Anterior spinal artery compression syndromes, cervical region	MUS011	Spondylopathies/spondyloarthropathy (including infective)
M47013	Anterior spinal artery compression syndromes, cervicothoracic region	MUS011	Spondylopathies/spondyloarthropathy (including infective)
M47014	Anterior spinal artery compression syndromes, thoracic region	MUS011	Spondylopathies/spondyloarthropathy (including infective)
M47015	Anterior spinal artery compression syndromes, thoracolumbar region	MUS011	Spondylopathies/spondyloarthropathy (including infective)
M47016	Anterior spinal artery compression syndromes, lumbar region	MUS011	Spondylopathies/spondyloarthropathy (including infective)
M47019	Anterior spinal artery compression syndromes, site unspecified	MUS011	Spondylopathies/spondyloarthropathy (including infective)
M47021	Vertebral artery compression syndromes, occipito-atlanto-axial region	MUS011	Spondylopathies/spondyloarthropathy (including infective)
M47022	Vertebral artery compression syndromes, cervical region	MUS011	Spondylopathies/spondyloarthropathy (including infective)
M47029	Vertebral artery compression syndromes, site unspecified	MUS011	Spondylopathies/spondyloarthropathy (including infective)
M4711	Other spondylosis with myelopathy, occipito-atlanto-axial region	MUS011	Spondylopathies/spondyloarthropathy (including infective)
M4713	Other spondylosis with myelopathy, cervicothoracic region	MUS011	Spondylopathies/spondyloarthropathy (including infective)
M4715	Other spondylosis with myelopathy, thoracolumbar region	MUS011	Spondylopathies/spondyloarthropathy (including infective)
M4720	Other spondylosis with radiculopathy, site unspecified	MUS011	Spondylopathies/spondyloarthropathy (including infective)
M4721	Other spondylosis with radiculopathy, occipito-atlanto-axial region	MUS011	Spondylopathies/spondyloarthropathy (including infective)
M4722	Other spondylosis with radiculopathy, cervical region	MUS011	Spondylopathies/spondyloarthropathy (including infective)
M4723	Other spondylosis with radiculopathy, cervicothoracic region	MUS011	Spondylopathies/spondyloarthropathy (including infective)
M4724	Other spondylosis with radiculopathy, thoracic region	MUS011	Spondylopathies/spondyloarthropathy (including infective)
M4725	Other spondylosis with radiculopathy, thoracolumbar region	MUS011	Spondylopathies/spondyloarthropathy (including infective)
M4726	Other spondylosis with radiculopathy, lumbar region	MUS011	Spondylopathies/spondyloarthropathy (including infective)
M4727	Other spondylosis with radiculopathy, lumbosacral region	MUS011	Spondylopathies/spondyloarthropathy (including infective)
M4728	Other spondylosis with radiculopathy, sacral and sacrococcygeal region	MUS011	Spondylopathies/spondyloarthropathy (including infective)
M47811	Spondylosis without myelopathy or radiculopathy, occipito-atlanto-axial region	MUS011	Spondylopathies/spondyloarthropathy (including infective)
M47813	Spondylosis without myelopathy or radiculopathy, cervicothoracic region	MUS011	Spondylopathies/spondyloarthropathy (including infective)
M47815	Spondylosis without myelopathy or radiculopathy, thoracolumbar region	MUS011	Spondylopathies/spondyloarthropathy (including infective)
M47816	Spondylosis without myelopathy or radiculopathy, lumbar region	MUS011	Spondylopathies/spondyloarthropathy (including infective)
M47818	Spondylosis without myelopathy or radiculopathy, sacral and sacrococcygeal region	MUS011	Spondylopathies/spondyloarthropathy (including infective)
M47891	Other spondylosis, occipito-atlanto-axial region	MUS011	Spondylopathies/spondyloarthropathy (including infective)
M47892	Other spondylosis, cervical region	MUS011	Spondylopathies/spondyloarthropathy (including infective)
M47893	Other spondylosis, cervicothoracic region	MUS011	Spondylopathies/spondyloarthropathy (including infective)
M47894	Other spondylosis, thoracic region	MUS011	Spondylopathies/spondyloarthropathy (including infective)
M47895	Other spondylosis, thoracolumbar region	MUS011	Spondylopathies/spondyloarthropathy (including infective)
M47896	Other spondylosis, lumbar region	MUS011	Spondylopathies/spondyloarthropathy (including infective)
M47897	Other spondylosis, lumbosacral region	MUS011	Spondylopathies/spondyloarthropathy (including infective)
M47898	Other spondylosis, sacral and sacrococcygeal region	MUS011	Spondylopathies/spondyloarthropathy (including infective)
M47899	Other spondylosis, site unspecified	MUS011	Spondylopathies/spondyloarthropathy (including infective)
M479	Spondylosis, unspecified	MUS011	Spondylopathies/spondyloarthropathy (including infective)
M4801	Spinal stenosis, occipito-atlanto-axial region	MUS011	Spondylopathies/spondyloarthropathy (including infective)
M4803	Spinal stenosis, cervicothoracic region	MUS011	Spondylopathies/spondyloarthropathy (including infective)
M4805	Spinal stenosis, thoracolumbar region	MUS011	Spondylopathies/spondyloarthropathy (including infective)
M4806	Spinal stenosis, lumbar region	MUS011	Spondylopathies/spondyloarthropathy (including infective)
M4807	Spinal stenosis, lumbosacral region	MUS011	Spondylopathies/spondyloarthropathy (including infective)
M4811	Ankylosing hyperostosis [Forestier], occipito-atlanto-axial region	MUS011	Spondylopathies/spondyloarthropathy (including infective)
M4812	Ankylosing hyperostosis [Forestier], cervical region	MUS011	Spondylopathies/spondyloarthropathy (including infective)
M4813	Ankylosing hyperostosis [Forestier], cervicothoracic region	MUS011	Spondylopathies/spondyloarthropathy (including infective)
M4814	Ankylosing hyperostosis [Forestier], thoracic region	MUS011	Spondylopathies/spondyloarthropathy (including infective)
M4815	Ankylosing hyperostosis [Forestier], thoracolumbar region	MUS011	Spondylopathies/spondyloarthropathy (including infective)
M4816	Ankylosing hyperostosis [Forestier], lumbar region	MUS011	Spondylopathies/spondyloarthropathy (including infective)
M4817	Ankylosing hyperostosis [Forestier], lumbosacral region	MUS011	Spondylopathies/spondyloarthropathy (including infective)
M4818	Ankylosing hyperostosis [Forestier], sacral and sacrococcygeal region	MUS011	Spondylopathies/spondyloarthropathy (including infective)
M4819	Ankylosing hyperostosis [Forestier], multiple sites in spine	MUS011	Spondylopathies/spondyloarthropathy (including infective)
M4821	Kissing spine, occipito-atlanto-axial region	MUS011	Spondylopathies/spondyloarthropathy (including infective)
M4822	Kissing spine, cervical region	MUS011	Spondylopathies/spondyloarthropathy (including infective)
M4823	Kissing spine, cervicothoracic region	MUS011	Spondylopathies/spondyloarthropathy (including infective)
M4824	Kissing spine, thoracic region	MUS011	Spondylopathies/spondyloarthropathy (including infective)
M4825	Kissing spine, thoracolumbar region	MUS011	Spondylopathies/spondyloarthropathy (including infective)
M4826	Kissing spine, lumbar region	MUS011	Spondylopathies/spondyloarthropathy (including infective)
M4827	Kissing spine, lumbosacral region	MUS011	Spondylopathies/spondyloarthropathy (including infective)
M4831	Traumatic spondylopathy, occipito-atlanto-axial region	MUS011	Spondylopathies/spondyloarthropathy (including infective)
M4832	Traumatic spondylopathy, cervical region	MUS011	Spondylopathies/spondyloarthropathy (including infective)
M4833	Traumatic spondylopathy, cervicothoracic region	MUS011	Spondylopathies/spondyloarthropathy (including infective)
M4834	Traumatic spondylopathy, thoracic region	MUS011	Spondylopathies/spondyloarthropathy (including infective)
M4835	Traumatic spondylopathy, thoracolumbar region	MUS011	Spondylopathies/spondyloarthropathy (including infective)
M4836	Traumatic spondylopathy, lumbar region	MUS011	Spondylopathies/spondyloarthropathy (including infective)
M4837	Traumatic spondylopathy, lumbosacral region	MUS011	Spondylopathies/spondyloarthropathy (including infective)
M4838	Traumatic spondylopathy, sacral and sacrococcygeal region	MUS011	Spondylopathies/spondyloarthropathy (including infective)
M488X1	Other specified spondylopathies, occipito-atlanto-axial region	MUS011	Spondylopathies/spondyloarthropathy (including infective)
M488X2	Other specified spondylopathies, cervical region	MUS011	Spondylopathies/spondyloarthropathy (including infective)
M488X3	Other specified spondylopathies, cervicothoracic region	MUS011	Spondylopathies/spondyloarthropathy (including infective)
M488X4	Other specified spondylopathies, thoracic region	MUS011	Spondylopathies/spondyloarthropathy (including infective)
M488X5	Other specified spondylopathies, thoracolumbar region	MUS011	Spondylopathies/spondyloarthropathy (including infective)
M488X6	Other specified spondylopathies, lumbar region	MUS011	Spondylopathies/spondyloarthropathy (including infective)
M488X7	Other specified spondylopathies, lumbosacral region	MUS011	Spondylopathies/spondyloarthropathy (including infective)
M488X8	Other specified spondylopathies, sacral and sacrococcygeal region	MUS011	Spondylopathies/spondyloarthropathy (including infective)
M488X9	Other specified spondylopathies, site unspecified	MUS011	Spondylopathies/spondyloarthropathy (including infective)
M5001	Cervical disc disorder with myelopathy, high cervical region	MUS011	Spondylopathies/spondyloarthropathy (including infective)
M5002	Cervical disc disorder with myelopathy, mid-cervical region	MUS011	Spondylopathies/spondyloarthropathy (including infective)
M50020	Cervical disc disorder with myelopathy, mid-cervical region, unspecified level	MUS011	Spondylopathies/spondyloarthropathy (including infective)
M50021	Cervical disc disorder at C4-C5 level with myelopathy	MUS011	Spondylopathies/spondyloarthropathy (including infective)
M50022	Cervical disc disorder at C5-C6 level with myelopathy	MUS011	Spondylopathies/spondyloarthropathy (including infective)
M50023	Cervical disc disorder at C6-C7 level with myelopathy	MUS011	Spondylopathies/spondyloarthropathy (including infective)
M5003	Cervical disc disorder with myelopathy, cervicothoracic region	MUS011	Spondylopathies/spondyloarthropathy (including infective)
M5010	Cervical disc disorder with radiculopathy, unspecified cervical region	MUS011	Spondylopathies/spondyloarthropathy (including infective)
M5011	Cervical disc disorder with radiculopathy, high cervical region	MUS011	Spondylopathies/spondyloarthropathy (including infective)
M5012	Cervical disc disorder with radiculopathy, mid-cervical region	MUS011	Spondylopathies/spondyloarthropathy (including infective)
M50120	Mid-cervical disc disorder, unspecified	MUS011	Spondylopathies/spondyloarthropathy (including infective)
M50121	Cervical disc disorder at C4-C5 level with radiculopathy	MUS011	Spondylopathies/spondyloarthropathy (including infective)
M50122	Cervical disc disorder at C5-C6 level with radiculopathy	MUS011	Spondylopathies/spondyloarthropathy (including infective)
M50123	Cervical disc disorder at C6-C7 level with radiculopathy	MUS011	Spondylopathies/spondyloarthropathy (including infective)
M5013	Cervical disc disorder with radiculopathy, cervicothoracic region	MUS011	Spondylopathies/spondyloarthropathy (including infective)
M5021	Other cervical disc displacement, high cervical region	MUS011	Spondylopathies/spondyloarthropathy (including infective)
M5022	Other cervical disc displacement, mid-cervical region	MUS011	Spondylopathies/spondyloarthropathy (including infective)
M50220	Other cervical disc displacement, mid-cervical region, unspecified level	MUS011	Spondylopathies/spondyloarthropathy (including infective)
M50221	Other cervical disc displacement at C4-C5 level	MUS011	Spondylopathies/spondyloarthropathy (including infective)
M50222	Other cervical disc displacement at C5-C6 level	MUS011	Spondylopathies/spondyloarthropathy (including infective)
M50223	Other cervical disc displacement at C6-C7 level	MUS011	Spondylopathies/spondyloarthropathy (including infective)
M5023	Other cervical disc displacement, cervicothoracic region	MUS011	Spondylopathies/spondyloarthropathy (including infective)
M5031	Other cervical disc degeneration, high cervical region	MUS011	Spondylopathies/spondyloarthropathy (including infective)
M5032	Other cervical disc degeneration, mid-cervical region	MUS011	Spondylopathies/spondyloarthropathy (including infective)
M50320	Other cervical disc degeneration, mid-cervical region, unspecified level	MUS011	Spondylopathies/spondyloarthropathy (including infective)
M50321	Other cervical disc degeneration at C4-C5 level	MUS011	Spondylopathies/spondyloarthropathy (including infective)
M50322	Other cervical disc degeneration at C5-C6 level	MUS011	Spondylopathies/spondyloarthropathy (including infective)
M50323	Other cervical disc degeneration at C6-C7 level	MUS011	Spondylopathies/spondyloarthropathy (including infective)
M5033	Other cervical disc degeneration, cervicothoracic region	MUS011	Spondylopathies/spondyloarthropathy (including infective)
M5081	Other cervical disc disorders, high cervical region	MUS011	Spondylopathies/spondyloarthropathy (including infective)
M5082	Other cervical disc disorders, mid-cervical region	MUS011	Spondylopathies/spondyloarthropathy (including infective)
M50820	Other cervical disc disorders, mid-cervical region, unspecified level	MUS011	Spondylopathies/spondyloarthropathy (including infective)
M50821	Other cervical disc disorders at C4-C5 level	MUS011	Spondylopathies/spondyloarthropathy (including infective)
M50822	Other cervical disc disorders at C5-C6 level	MUS011	Spondylopathies/spondyloarthropathy (including infective)
M50823	Other cervical disc disorders at C6-C7 level	MUS011	Spondylopathies/spondyloarthropathy (including infective)
M5083	Other cervical disc disorders, cervicothoracic region	MUS011	Spondylopathies/spondyloarthropathy (including infective)
M5091	Cervical disc disorder, unspecified, high cervical region	MUS011	Spondylopathies/spondyloarthropathy (including infective)
M5092	Cervical disc disorder, unspecified, mid-cervical region	MUS011	Spondylopathies/spondyloarthropathy (including infective)
M50920	Unspecified cervical disc disorder, mid-cervical region, unspecified level	MUS011	Spondylopathies/spondyloarthropathy (including infective)
M50921	Unspecified cervical disc disorder at C4-C5 level	MUS011	Spondylopathies/spondyloarthropathy (including infective)
M50922	Unspecified cervical disc disorder at C5-C6 level	MUS011	Spondylopathies/spondyloarthropathy (including infective)
M50923	Unspecified cervical disc disorder at C6-C7 level	MUS011	Spondylopathies/spondyloarthropathy (including infective)
M5093	Cervical disc disorder, unspecified, cervicothoracic region	MUS011	Spondylopathies/spondyloarthropathy (including infective)
M5114	Intervertebral disc disorders with radiculopathy, thoracic region	MUS011	Spondylopathies/spondyloarthropathy (including infective)
M5115	Intervertebral disc disorders with radiculopathy, thoracolumbar region	MUS011	Spondylopathies/spondyloarthropathy (including infective)
M5116	Intervertebral disc disorders with radiculopathy, lumbar region	MUS011	Spondylopathies/spondyloarthropathy (including infective)
M5117	Intervertebral disc disorders with radiculopathy, lumbosacral region	MUS011	Spondylopathies/spondyloarthropathy (including infective)
M532X1	Spinal instabilities, occipito-atlanto-axial region	MUS011	Spondylopathies/spondyloarthropathy (including infective)
M532X2	Spinal instabilities, cervical region	MUS011	Spondylopathies/spondyloarthropathy (including infective)
M532X3	Spinal instabilities, cervicothoracic region	MUS011	Spondylopathies/spondyloarthropathy (including infective)
M532X4	Spinal instabilities, thoracic region	MUS011	Spondylopathies/spondyloarthropathy (including infective)
M532X5	Spinal instabilities, thoracolumbar region	MUS011	Spondylopathies/spondyloarthropathy (including infective)
M532X6	Spinal instabilities, lumbar region	MUS011	Spondylopathies/spondyloarthropathy (including infective)
M532X9	Spinal instabilities, site unspecified	MUS011	Spondylopathies/spondyloarthropathy (including infective)
M5380	Other specified dorsopathies, site unspecified	MUS011	Spondylopathies/spondyloarthropathy (including infective)
M5381	Other specified dorsopathies, occipito-atlanto-axial region	MUS011	Spondylopathies/spondyloarthropathy (including infective)
M5383	Other specified dorsopathies, cervicothoracic region	MUS011	Spondylopathies/spondyloarthropathy (including infective)
M5384	Other specified dorsopathies, thoracic region	MUS011	Spondylopathies/spondyloarthropathy (including infective)
M5385	Other specified dorsopathies, thoracolumbar region	MUS011	Spondylopathies/spondyloarthropathy (including infective)
M5386	Other specified dorsopathies, lumbar region	MUS011	Spondylopathies/spondyloarthropathy (including infective)
M5387	Other specified dorsopathies, lumbosacral region	MUS011	Spondylopathies/spondyloarthropathy (including infective)
M5388	Other specified dorsopathies, sacral and sacrococcygeal region	MUS011	Spondylopathies/spondyloarthropathy (including infective)
M5411	Radiculopathy, occipito-atlanto-axial region	MUS011	Spondylopathies/spondyloarthropathy (including infective)
M5418	Radiculopathy, sacral and sacrococcygeal region	MUS011	Spondylopathies/spondyloarthropathy (including infective)
M5431	Sciatica, right side	MUS011	Spondylopathies/spondyloarthropathy (including infective)
M5432	Sciatica, left side	MUS011	Spondylopathies/spondyloarthropathy (including infective)
M5440	Lumbago with sciatica, unspecified side	MUS011	Spondylopathies/spondyloarthropathy (including infective)
M5441	Lumbago with sciatica, right side	MUS011	Spondylopathies/spondyloarthropathy (including infective)
M5442	Lumbago with sciatica, left side	MUS011	Spondylopathies/spondyloarthropathy (including infective)
M797	Fibromyalgia	MUS025	Other specified connective tissue disease
M961	Postlaminectomy syndrome, not elsewhere classified	MUS037	Postprocedural or postoperative musculoskeletal system complication
N800	Endometriosis of uterus	GEN019	Endometriosis
N801	Endometriosis of ovary	GEN019	Endometriosis
N802	Endometriosis of fallopian tube	GEN019	Endometriosis
N803	Endometriosis of pelvic peritoneum	GEN019	Endometriosis
N804	Endometriosis of rectovaginal septum and vagina	GEN019	Endometriosis
N805	Endometriosis of intestine	GEN019	Endometriosis
N806	Endometriosis in cutaneous scar	GEN019	Endometriosis
N808	Other endometriosis	GEN019	Endometriosis
N809	Endometriosis, unspecified	GEN019	Endometriosis
R52	Pain, unspecified	SYM016	Other general signs and symptoms
S129XXS	Fracture of neck, unspecified, sequela	INJ073	Injury, sequela
S14109S	Unspecified injury at unspecified level of cervical spinal cord, sequela	INJ073	Injury, sequela
S142XXS	Injury of nerve root of cervical spine, sequela	INJ073	Injury, sequela
S149XXS	Injury of unspecified nerves of neck, sequela	INJ073	Injury, sequela
S22009S	Unspecified fracture of unspecified thoracic vertebra, sequela	INJ073	Injury, sequela
S229XXS	Fracture of bony thorax, part unspecified, sequela	INJ073	Injury, sequela
S24109S	Unspecified injury at unspecified level of thoracic spinal cord, sequela	INJ073	Injury, sequela
S242XXS	Injury of nerve root of thoracic spine, sequela	INJ073	Injury, sequela
S249XXS	Injury of unspecified nerve of thorax, sequela	INJ073	Injury, sequela
S329XXS	Fracture of unspecified parts of lumbosacral spine and pelvis, sequela	INJ073	Injury, sequela
S34109D	Unspecified injury to unspecified level of lumbar spinal cord, subsequent encounter	INJ046	Spinal cord injury (SCI), subsequent encounter
S34109S	Unspecified injury to unspecified level of lumbar spinal cord, sequela	INJ073	Injury, sequela
S34139S	Unspecified injury to sacral spinal cord, sequela	INJ073	Injury, sequela
S3421XS	Injury of nerve root of lumbar spine, sequela	INJ073	Injury, sequela
S3422XS	Injury of nerve root of sacral spine, sequela	INJ073	Injury, sequela
S349XXS	Injury of unspecified nerves at abdomen, lower back and pelvis level, sequela	INJ073	Injury, sequela

## Sheet: Either Codes
ICD-10 Code	ICD-10 Code Description	ICD-10 Code CCSR Category	ICD-10 Code CCSR Category Description
F4541	Pain disorder exclusively related to psychological factors	MBD011	Somatic disorders
F4542	Pain disorder with related psychological factors	MBD011	Somatic disorders
G43001	Migraine without aura, not intractable, with status migrainosus	NVS010	Headache; including migraine
G43009	Migraine without aura, not intractable, without status migrainosus	NVS010	Headache; including migraine
G43011	Migraine without aura, intractable, with status migrainosus	NVS010	Headache; including migraine
G43019	Migraine without aura, intractable, without status migrainosus	NVS010	Headache; including migraine
G43101	Migraine with aura, not intractable, with status migrainosus	NVS010	Headache; including migraine
G43109	Migraine with aura, not intractable, without status migrainosus	NVS010	Headache; including migraine
G43111	Migraine with aura, intractable, with status migrainosus	NVS010	Headache; including migraine
G43119	Migraine with aura, intractable, without status migrainosus	NVS010	Headache; including migraine
G43401	Hemiplegic migraine, not intractable, with status migrainosus	NVS010	Headache; including migraine
G43409	Hemiplegic migraine, not intractable, without status migrainosus	NVS010	Headache; including migraine
G43411	Hemiplegic migraine, intractable, with status migrainosus	NVS010	Headache; including migraine
G43419	Hemiplegic migraine, intractable, without status migrainosus	NVS010	Headache; including migraine
G43501	Persistent migraine aura without cerebral infarction, not intractable, with status migrainosus	NVS010	Headache; including migraine
G43509	Persistent migraine aura without cerebral infarction, not intractable, without status migrainosus	NVS010	Headache; including migraine
G43511	Persistent migraine aura without cerebral infarction, intractable, with status migrainosus	NVS010	Headache; including migraine
G43519	Persistent migraine aura without cerebral infarction, intractable, without status migrainosus	NVS010	Headache; including migraine
G43601	Persistent migraine aura with cerebral infarction, not intractable, with status migrainosus	CIR020	Cerebral infarction
G43609	Persistent migraine aura with cerebral infarction, not intractable, without status migrainosus	CIR020	Cerebral infarction
G43611	Persistent migraine aura with cerebral infarction, intractable, with status migrainosus	CIR020	Cerebral infarction
G43619	Persistent migraine aura with cerebral infarction, intractable, without status migrainosus	CIR020	Cerebral infarction
G43701	Chronic migraine without aura, not intractable, with status migrainosus	NVS010	Headache; including migraine
G43709	Chronic migraine without aura, not intractable, without status migrainosus	NVS010	Headache; including migraine
G43711	Chronic migraine without aura, intractable, with status migrainosus	NVS010	Headache; including migraine
G43719	Chronic migraine without aura, intractable, without status migrainosus	NVS010	Headache; including migraine
G43801	Other migraine, not intractable, with status migrainosus	NVS010	Headache; including migraine
G43809	Other migraine, not intractable, without status migrainosus	NVS010	Headache; including migraine
G43811	Other migraine, intractable, with status migrainosus	NVS010	Headache; including migraine
G43819	Other migraine, intractable, without status migrainosus	NVS010	Headache; including migraine
G43821	Menstrual migraine, not intractable, with status migrainosus	NVS010	Headache; including migraine
G43829	Menstrual migraine, not intractable, without status migrainosus	NVS010	Headache; including migraine
G43831	Menstrual migraine, intractable, with status migrainosus	NVS010	Headache; including migraine
G43839	Menstrual migraine, intractable, without status migrainosus	NVS010	Headache; including migraine
G43901	Migraine, unspecified, not intractable, with status migrainosus	NVS010	Headache; including migraine
G43909	Migraine, unspecified, not intractable, without status migrainosus	NVS010	Headache; including migraine
G43911	Migraine, unspecified, intractable, with status migrainosus	NVS010	Headache; including migraine
G43919	Migraine, unspecified, intractable, without status migrainosus	NVS010	Headache; including migraine
G43A0	Cyclical vomiting, not intractable	NVS010	Headache; including migraine
G43A1	Cyclical vomiting, intractable	NVS010	Headache; including migraine
G43B0	Ophthalmoplegic migraine, not intractable	NVS010	Headache; including migraine
G43B1	Ophthalmoplegic migraine, intractable	NVS010	Headache; including migraine
G43C0	Periodic headache syndromes in child or adult, not intractable	NVS010	Headache; including migraine
G43C1	Periodic headache syndromes in child or adult, intractable	NVS010	Headache; including migraine
G43D0	Abdominal migraine, not intractable	NVS010	Headache; including migraine
G43D1	Abdominal migraine, intractable	NVS010	Headache; including migraine
G44001	Cluster headache syndrome, unspecified, intractable	NVS010	Headache; including migraine
G44009	Cluster headache syndrome, unspecified, not intractable	NVS010	Headache; including migraine
G44011	Episodic cluster headache, intractable	NVS010	Headache; including migraine
G44019	Episodic cluster headache, not intractable	NVS010	Headache; including migraine
G44021	Chronic cluster headache, intractable	NVS010	Headache; including migraine
G44029	Chronic cluster headache, not intractable	NVS010	Headache; including migraine
G44031	Episodic paroxysmal hemicrania, intractable	NVS010	Headache; including migraine
G44039	Episodic paroxysmal hemicrania, not intractable	NVS010	Headache; including migraine
G44041	Chronic paroxysmal hemicrania, intractable	NVS010	Headache; including migraine
G44049	Chronic paroxysmal hemicrania, not intractable	NVS010	Headache; including migraine
G44051	Short lasting unilateral neuralgiform headache with conjunctival injection and tearing (SUNCT), intractable	NVS010	Headache; including migraine
G44059	Short lasting unilateral neuralgiform headache with conjunctival injection and tearing (SUNCT), not intractable	NVS010	Headache; including migraine
G44091	Other trigeminal autonomic cephalgias (TAC), intractable	NVS010	Headache; including migraine
G44099	Other trigeminal autonomic cephalgias (TAC), not intractable	NVS010	Headache; including migraine
G441	Vascular headache, not elsewhere classified	NVS010	Headache; including migraine
G44201	Tension-type headache, unspecified, intractable	NVS010	Headache; including migraine
G44209	Tension-type headache, unspecified, not intractable	NVS010	Headache; including migraine
G44211	Episodic tension-type headache, intractable	NVS010	Headache; including migraine
G44219	Episodic tension-type headache, not intractable	NVS010	Headache; including migraine
G44221	Chronic tension-type headache, intractable	NVS010	Headache; including migraine
G44229	Chronic tension-type headache, not intractable	NVS010	Headache; including migraine
G44301	Post-traumatic headache, unspecified, intractable	NVS010	Headache; including migraine
G44309	Post-traumatic headache, unspecified, not intractable	NVS010	Headache; including migraine
G44311	Acute post-traumatic headache, intractable	NVS010	Headache; including migraine
G44319	Acute post-traumatic headache, not intractable	NVS010	Headache; including migraine
G44321	Chronic post-traumatic headache, intractable	NVS010	Headache; including migraine
G44329	Chronic post-traumatic headache, not intractable	NVS010	Headache; including migraine
G4441	Drug-induced headache, not elsewhere classified, intractable	INJ030	Drug induced or toxic related condition
G4452	New daily persistent headache (NDPH)	NVS010	Headache; including migraine
G4453	Primary thunderclap headache	NVS010	Headache; including migraine
G4459	Other complicated headache syndrome	NVS010	Headache; including migraine
G4481	Hypnic headache	NVS010	Headache; including migraine
G4482	Headache associated with sexual activity	NVS010	Headache; including migraine
G4483	Primary cough headache	NVS010	Headache; including migraine
G4484	Primary exertional headache	NVS010	Headache; including migraine
G4485	Primary stabbing headache	NVS010	Headache; including migraine
G4489	Other headache syndrome	NVS010	Headache; including migraine
G7000	Myasthenia gravis without (acute) exacerbation	NVS018	Myopathies
G7001	Myasthenia gravis with (acute) exacerbation	NVS018	Myopathies
G701	Toxic myoneural disorders	NVS018	Myopathies
G702	Congenital and developmental myasthenia	NVS018	Myopathies
G7080	Lambert-Eaton syndrome, unspecified	NVS018	Myopathies
G7089	Other specified myoneural disorders	NVS018	Myopathies
G709	Myoneural disorder, unspecified	NVS018	Myopathies
G710	Muscular dystrophy	NVS018	Myopathies
G7100	Muscular dystrophy, unspecified	NVS018	Myopathies
G7101	Duchenne or Becker muscular dystrophy	NVS018	Myopathies
G7102	Facioscapulohumeral muscular dystrophy	NVS018	Myopathies
G7109	Other specified muscular dystrophies	NVS018	Myopathies
G7111	Myotonic muscular dystrophy	NVS018	Myopathies
G7112	Myotonia congenita	NVS018	Myopathies
G7113	Myotonic chondrodystrophy	NVS018	Myopathies
G7119	Other specified myotonic disorders	NVS018	Myopathies
G712	Congenital myopathies	NVS018	Myopathies
G7120	Congenital myopathy, unspecifed	NVS018	Myopathies
G7121	Nemaline myopathy	NVS018	Myopathies
G71220	X-linked myotubular myopathy	NVS018	Myopathies
G71228	Other centronuclear myopathy	NVS018	Myopathies
G7129	Other congenital myopathy	NVS018	Myopathies
G713	Mitochondrial myopathy, not elsewhere classified	NVS018	Myopathies
G718	Other primary disorders of muscles	NVS018	Myopathies
G719	Primary disorder of muscle, unspecified	NVS018	Myopathies
G721	Alcoholic myopathy	NVS018	Myopathies
G723	Periodic paralysis	NVS018	Myopathies
G7241	Inclusion body myositis [IBM]	NVS018	Myopathies
G7249	Other inflammatory and immune myopathies, not elsewhere classified	NVS018	Myopathies
G7281	Critical illness myopathy	NVS018	Myopathies
G7289	Other specified myopathies	NVS018	Myopathies
G729	Myopathy, unspecified	NVS018	Myopathies
G902	Horner's syndrome	NVS019	Nervous system pain and pain syndromes
G9050	Complex regional pain syndrome I, unspecified	NVS019	Nervous system pain and pain syndromes
G90511	Complex regional pain syndrome I of right upper limb	NVS019	Nervous system pain and pain syndromes
G90512	Complex regional pain syndrome I of left upper limb	NVS019	Nervous system pain and pain syndromes
G90513	Complex regional pain syndrome I of upper limb, bilateral	NVS019	Nervous system pain and pain syndromes
G90519	Complex regional pain syndrome I of unspecified upper limb	NVS019	Nervous system pain and pain syndromes
G90521	Complex regional pain syndrome I of right lower limb	NVS019	Nervous system pain and pain syndromes
G90522	Complex regional pain syndrome I of left lower limb	NVS019	Nervous system pain and pain syndromes
G90523	Complex regional pain syndrome I of lower limb, bilateral	NVS019	Nervous system pain and pain syndromes
G90529	Complex regional pain syndrome I of unspecified lower limb	NVS019	Nervous system pain and pain syndromes
G9059	Complex regional pain syndrome I of other specified site	NVS019	Nervous system pain and pain syndromes
K5700	Diverticulitis of small intestine with perforation and abscess without bleeding	DIG013	Diverticulosis and diverticulitis
K5701	Diverticulitis of small intestine with perforation and abscess with bleeding	DIG013	Diverticulosis and diverticulitis
K5710	Diverticulosis of small intestine without perforation or abscess without bleeding	DIG013	Diverticulosis and diverticulitis
K5711	Diverticulosis of small intestine without perforation or abscess with bleeding	DIG013	Diverticulosis and diverticulitis
K5712	Diverticulitis of small intestine without perforation or abscess without bleeding	DIG013	Diverticulosis and diverticulitis
K5713	Diverticulitis of small intestine without perforation or abscess with bleeding	DIG013	Diverticulosis and diverticulitis
K5720	Diverticulitis of large intestine with perforation and abscess without bleeding	DIG013	Diverticulosis and diverticulitis
K5721	Diverticulitis of large intestine with perforation and abscess with bleeding	DIG013	Diverticulosis and diverticulitis
K5730	Diverticulosis of large intestine without perforation or abscess without bleeding	DIG013	Diverticulosis and diverticulitis
K5731	Diverticulosis of large intestine without perforation or abscess with bleeding	DIG013	Diverticulosis and diverticulitis
K5732	Diverticulitis of large intestine without perforation or abscess without bleeding	DIG013	Diverticulosis and diverticulitis
K5733	Diverticulitis of large intestine without perforation or abscess with bleeding	DIG013	Diverticulosis and diverticulitis
K5740	Diverticulitis of both small and large intestine with perforation and abscess without bleeding	DIG013	Diverticulosis and diverticulitis
K5741	Diverticulitis of both small and large intestine with perforation and abscess with bleeding	DIG013	Diverticulosis and diverticulitis
K5750	Diverticulosis of both small and large intestine without perforation or abscess without bleeding	DIG013	Diverticulosis and diverticulitis
K5751	Diverticulosis of both small and large intestine without perforation or abscess with bleeding	DIG013	Diverticulosis and diverticulitis
K5752	Diverticulitis of both small and large intestine without perforation or abscess without bleeding	DIG013	Diverticulosis and diverticulitis
K5753	Diverticulitis of both small and large intestine without perforation or abscess with bleeding	DIG013	Diverticulosis and diverticulitis
K5780	Diverticulitis of intestine, part unspecified, with perforation and abscess without bleeding	DIG013	Diverticulosis and diverticulitis
K5781	Diverticulitis of intestine, part unspecified, with perforation and abscess with bleeding	DIG013	Diverticulosis and diverticulitis
K5790	Diverticulosis of intestine, part unspecified, without perforation or abscess without bleeding	DIG013	Diverticulosis and diverticulitis
K5791	Diverticulosis of intestine, part unspecified, without perforation or abscess with bleeding	DIG013	Diverticulosis and diverticulitis
K5792	Diverticulitis of intestine, part unspecified, without perforation or abscess without bleeding	DIG013	Diverticulosis and diverticulitis
K5793	Diverticulitis of intestine, part unspecified, without perforation or abscess with bleeding	DIG013	Diverticulosis and diverticulitis
K602	Anal fissure, unspecified	DIG015	Anal and rectal conditions
K603	Anal fistula	DIG015	Anal and rectal conditions
K604	Rectal fistula	DIG015	Anal and rectal conditions
K605	Anorectal fistula	DIG015	Anal and rectal conditions
K626	Ulcer of anus and rectum	DIG015	Anal and rectal conditions
K627	Radiation proctitis	DIG015	Anal and rectal conditions
K640	First degree hemorrhoids	DIG014	Hemorrhoids
K641	Second degree hemorrhoids	DIG014	Hemorrhoids
K642	Third degree hemorrhoids	DIG014	Hemorrhoids
K643	Fourth degree hemorrhoids	DIG014	Hemorrhoids
K644	Residual hemorrhoidal skin tags	DIG014	Hemorrhoids
K645	Perianal venous thrombosis	DIG014	Hemorrhoids
K648	Other hemorrhoids	DIG014	Hemorrhoids
K649	Unspecified hemorrhoids	DIG014	Hemorrhoids
L89000	Pressure ulcer of unspecified elbow, unstageable	SKN003	Pressure ulcer of skin
L89001	Pressure ulcer of unspecified elbow, stage 1	SKN003	Pressure ulcer of skin
L89002	Pressure ulcer of unspecified elbow, stage 2	SKN003	Pressure ulcer of skin
L89003	Pressure ulcer of unspecified elbow, stage 3	SKN003	Pressure ulcer of skin
L89004	Pressure ulcer of unspecified elbow, stage 4	SKN003	Pressure ulcer of skin
L89006	Pressure-induced deep tissue damage of unspecified elbow	SKN003	Pressure ulcer of skin
L89009	Pressure ulcer of unspecified elbow, unspecified stage	SKN003	Pressure ulcer of skin
L89010	Pressure ulcer of right elbow, unstageable	SKN003	Pressure ulcer of skin
L89011	Pressure ulcer of right elbow, stage 1	SKN003	Pressure ulcer of skin
L89012	Pressure ulcer of right elbow, stage 2	SKN003	Pressure ulcer of skin
L89013	Pressure ulcer of right elbow, stage 3	SKN003	Pressure ulcer of skin
L89014	Pressure ulcer of right elbow, stage 4	SKN003	Pressure ulcer of skin
L89016	Pressure-induced deep tissue damage of right elbow	SKN003	Pressure ulcer of skin
L89019	Pressure ulcer of right elbow, unspecified stage	SKN003	Pressure ulcer of skin
L89020	Pressure ulcer of left elbow, unstageable	SKN003	Pressure ulcer of skin
L89021	Pressure ulcer of left elbow, stage 1	SKN003	Pressure ulcer of skin
L89022	Pressure ulcer of left elbow, stage 2	SKN003	Pressure ulcer of skin
L89023	Pressure ulcer of left elbow, stage 3	SKN003	Pressure ulcer of skin
L89024	Pressure ulcer of left elbow, stage 4	SKN003	Pressure ulcer of skin
L89026	Pressure-induced deep tissue damage of left elbow	SKN003	Pressure ulcer of skin
L89029	Pressure ulcer of left elbow, unspecified stage	SKN003	Pressure ulcer of skin
L89100	Pressure ulcer of unspecified part of back, unstageable	SKN003	Pressure ulcer of skin
L89101	Pressure ulcer of unspecified part of back, stage 1	SKN003	Pressure ulcer of skin
L89102	Pressure ulcer of unspecified part of back, stage 2	SKN003	Pressure ulcer of skin
L89103	Pressure ulcer of unspecified part of back, stage 3	SKN003	Pressure ulcer of skin
L89104	Pressure ulcer of unspecified part of back, stage 4	SKN003	Pressure ulcer of skin
L89106	Pressure-induced deep tissue damage of unspecified part of back	SKN003	Pressure ulcer of skin
L89109	Pressure ulcer of unspecified part of back, unspecified stage	SKN003	Pressure ulcer of skin
L89110	Pressure ulcer of right upper back, unstageable	SKN003	Pressure ulcer of skin
L89111	Pressure ulcer of right upper back, stage 1	SKN003	Pressure ulcer of skin
L89112	Pressure ulcer of right upper back, stage 2	SKN003	Pressure ulcer of skin
L89113	Pressure ulcer of right upper back, stage 3	SKN003	Pressure ulcer of skin
L89114	Pressure ulcer of right upper back, stage 4	SKN003	Pressure ulcer of skin
L89116	Pressure-induced deep tissue damage of right upper back	SKN003	Pressure ulcer of skin
L89119	Pressure ulcer of right upper back, unspecified stage	SKN003	Pressure ulcer of skin
L89120	Pressure ulcer of left upper back, unstageable	SKN003	Pressure ulcer of skin
L89121	Pressure ulcer of left upper back, stage 1	SKN003	Pressure ulcer of skin
L89122	Pressure ulcer of left upper back, stage 2	SKN003	Pressure ulcer of skin
L89123	Pressure ulcer of left upper back, stage 3	SKN003	Pressure ulcer of skin
L89124	Pressure ulcer of left upper back, stage 4	SKN003	Pressure ulcer of skin
L89126	Pressure-induced deep tissue damage of left upper back	SKN003	Pressure ulcer of skin
L89129	Pressure ulcer of left upper back, unspecified stage	SKN003	Pressure ulcer of skin
L89130	Pressure ulcer of right lower back, unstageable	SKN003	Pressure ulcer of skin
L89131	Pressure ulcer of right lower back, stage 1	SKN003	Pressure ulcer of skin
L89132	Pressure ulcer of right lower back, stage 2	SKN003	Pressure ulcer of skin
L89133	Pressure ulcer of right lower back, stage 3	SKN003	Pressure ulcer of skin
L89134	Pressure ulcer of right lower back, stage 4	SKN003	Pressure ulcer of skin
L89136	Pressure-induced deep tissue damage of right lower back	SKN003	Pressure ulcer of skin
L89139	Pressure ulcer of right lower back, unspecified stage	SKN003	Pressure ulcer of skin
L89140	Pressure ulcer of left lower back, unstageable	SKN003	Pressure ulcer of skin
L89141	Pressure ulcer of left lower back, stage 1	SKN003	Pressure ulcer of skin
L89142	Pressure ulcer of left lower back, stage 2	SKN003	Pressure ulcer of skin
L89143	Pressure ulcer of left lower back, stage 3	SKN003	Pressure ulcer of skin
L89144	Pressure ulcer of left lower back, stage 4	SKN003	Pressure ulcer of skin
L89146	Pressure-induced deep tissue damage of left lower back	SKN003	Pressure ulcer of skin
L89149	Pressure ulcer of left lower back, unspecified stage	SKN003	Pressure ulcer of skin
L89150	Pressure ulcer of sacral region, unstageable	SKN003	Pressure ulcer of skin
L89151	Pressure ulcer of sacral region, stage 1	SKN003	Pressure ulcer of skin
L89152	Pressure ulcer of sacral region, stage 2	SKN003	Pressure ulcer of skin
L89153	Pressure ulcer of sacral region, stage 3	SKN003	Pressure ulcer of skin
L89154	Pressure ulcer of sacral region, stage 4	SKN003	Pressure ulcer of skin
L89156	Pressure-induced deep tissue damage of sacral region	SKN003	Pressure ulcer of skin
L89159	Pressure ulcer of sacral region, unspecified stage	SKN003	Pressure ulcer of skin
L89200	Pressure ulcer of unspecified hip, unstageable	SKN003	Pressure ulcer of skin
L89201	Pressure ulcer of unspecified hip, stage 1	SKN003	Pressure ulcer of skin
L89202	Pressure ulcer of unspecified hip, stage 2	SKN003	Pressure ulcer of skin
L89203	Pressure ulcer of unspecified hip, stage 3	SKN003	Pressure ulcer of skin
L89204	Pressure ulcer of unspecified hip, stage 4	SKN003	Pressure ulcer of skin
L89206	Pressure-induced deep tissue damage of unspecified hip	SKN003	Pressure ulcer of skin
L89209	Pressure ulcer of unspecified hip, unspecified stage	SKN003	Pressure ulcer of skin
L89210	Pressure ulcer of right hip, unstageable	SKN003	Pressure ulcer of skin
L89211	Pressure ulcer of right hip, stage 1	SKN003	Pressure ulcer of skin
L89212	Pressure ulcer of right hip, stage 2	SKN003	Pressure ulcer of skin
L89213	Pressure ulcer of right hip, stage 3	SKN003	Pressure ulcer of skin
L89214	Pressure ulcer of right hip, stage 4	SKN003	Pressure ulcer of skin
L89216	Pressure-induced deep tissue damage of right hip	SKN003	Pressure ulcer of skin
L89219	Pressure ulcer of right hip, unspecified stage	SKN003	Pressure ulcer of skin
L89220	Pressure ulcer of left hip, unstageable	SKN003	Pressure ulcer of skin
L89221	Pressure ulcer of left hip, stage 1	SKN003	Pressure ulcer of skin
L89222	Pressure ulcer of left hip, stage 2	SKN003	Pressure ulcer of skin
L89223	Pressure ulcer of left hip, stage 3	SKN003	Pressure ulcer of skin
L89224	Pressure ulcer of left hip, stage 4	SKN003	Pressure ulcer of skin
L89226	Pressure-induced deep tissue damage of left hip	SKN003	Pressure ulcer of skin
L89229	Pressure ulcer of left hip, unspecified stage	SKN003	Pressure ulcer of skin
L89300	Pressure ulcer of unspecified buttock, unstageable	SKN003	Pressure ulcer of skin
L89301	Pressure ulcer of unspecified buttock, stage 1	SKN003	Pressure ulcer of skin
L89302	Pressure ulcer of unspecified buttock, stage 2	SKN003	Pressure ulcer of skin
L89303	Pressure ulcer of unspecified buttock, stage 3	SKN003	Pressure ulcer of skin
L89304	Pressure ulcer of unspecified buttock, stage 4	SKN003	Pressure ulcer of skin
L89306	Pressure-induced deep tissue damage of unspecified buttock	SKN003	Pressure ulcer of skin
L89309	Pressure ulcer of unspecified buttock, unspecified stage	SKN003	Pressure ulcer of skin
L89310	Pressure ulcer of right buttock, unstageable	SKN003	Pressure ulcer of skin
L89311	Pressure ulcer of right buttock, stage 1	SKN003	Pressure ulcer of skin
L89312	Pressure ulcer of right buttock, stage 2	SKN003	Pressure ulcer of skin
L89313	Pressure ulcer of right buttock, stage 3	SKN003	Pressure ulcer of skin
L89314	Pressure ulcer of right buttock, stage 4	SKN003	Pressure ulcer of skin
L89316	Pressure-induced deep tissue damage of right buttock	SKN003	Pressure ulcer of skin
L89319	Pressure ulcer of right buttock, unspecified stage	SKN003	Pressure ulcer of skin
L89320	Pressure ulcer of left buttock, unstageable	SKN003	Pressure ulcer of skin
L89321	Pressure ulcer of left buttock, stage 1	SKN003	Pressure ulcer of skin
L89322	Pressure ulcer of left buttock, stage 2	SKN003	Pressure ulcer of skin
L89323	Pressure ulcer of left buttock, stage 3	SKN003	Pressure ulcer of skin
L89324	Pressure ulcer of left buttock, stage 4	SKN003	Pressure ulcer of skin
L89326	Pressure-induced deep tissue damage of left buttock	SKN003	Pressure ulcer of skin
L89329	Pressure ulcer of left buttock, unspecified stage	SKN003	Pressure ulcer of skin
L8940	Pressure ulcer of contiguous site of back, buttock and hip, unspecified stage	SKN003	Pressure ulcer of skin
L8941	Pressure ulcer of contiguous site of back, buttock and hip, stage 1	SKN003	Pressure ulcer of skin
L8942	Pressure ulcer of contiguous site of back, buttock and hip, stage 2	SKN003	Pressure ulcer of skin
L8943	Pressure ulcer of contiguous site of back, buttock and hip, stage 3	SKN003	Pressure ulcer of skin
L8944	Pressure ulcer of contiguous site of back, buttock and hip, stage 4	SKN003	Pressure ulcer of skin
L8945	Pressure ulcer of contiguous site of back, buttock and hip, unstageable	SKN003	Pressure ulcer of skin
L8946	Pressure-induced deep tissue damage of contiguous site of back, buttock and hip	SKN003	Pressure ulcer of skin
L89500	Pressure ulcer of unspecified ankle, unstageable	SKN003	Pressure ulcer of skin
L89501	Pressure ulcer of unspecified ankle, stage 1	SKN003	Pressure ulcer of skin
L89502	Pressure ulcer of unspecified ankle, stage 2	SKN003	Pressure ulcer of skin
L89503	Pressure ulcer of unspecified ankle, stage 3	SKN003	Pressure ulcer of skin
L89504	Pressure ulcer of unspecified ankle, stage 4	SKN003	Pressure ulcer of skin
L89506	Pressure-induced deep tissue damage of unspecified ankle	SKN003	Pressure ulcer of skin
L89509	Pressure ulcer of unspecified ankle, unspecified stage	SKN003	Pressure ulcer of skin
L89510	Pressure ulcer of right ankle, unstageable	SKN003	Pressure ulcer of skin
L89511	Pressure ulcer of right ankle, stage 1	SKN003	Pressure ulcer of skin
L89512	Pressure ulcer of right ankle, stage 2	SKN003	Pressure ulcer of skin
L89513	Pressure ulcer of right ankle, stage 3	SKN003	Pressure ulcer of skin
L89514	Pressure ulcer of right ankle, stage 4	SKN003	Pressure ulcer of skin
L89516	Pressure-induced deep tissue damage of right ankle	SKN003	Pressure ulcer of skin
L89519	Pressure ulcer of right ankle, unspecified stage	SKN003	Pressure ulcer of skin
L89520	Pressure ulcer of left ankle, unstageable	SKN003	Pressure ulcer of skin
L89521	Pressure ulcer of left ankle, stage 1	SKN003	Pressure ulcer of skin
L89522	Pressure ulcer of left ankle, stage 2	SKN003	Pressure ulcer of skin
L89523	Pressure ulcer of left ankle, stage 3	SKN003	Pressure ulcer of skin
L89524	Pressure ulcer of left ankle, stage 4	SKN003	Pressure ulcer of skin
L89526	Pressure-induced deep tissue damage of left ankle	SKN003	Pressure ulcer of skin
L89529	Pressure ulcer of left ankle, unspecified stage	SKN003	Pressure ulcer of skin
L89600	Pressure ulcer of unspecified heel, unstageable	SKN003	Pressure ulcer of skin
L89601	Pressure ulcer of unspecified heel, stage 1	SKN003	Pressure ulcer of skin
L89602	Pressure ulcer of unspecified heel, stage 2	SKN003	Pressure ulcer of skin
L89603	Pressure ulcer of unspecified heel, stage 3	SKN003	Pressure ulcer of skin
L89604	Pressure ulcer of unspecified heel, stage 4	SKN003	Pressure ulcer of skin
L89606	Pressure-induced deep tissue damage of unspecified heel	SKN003	Pressure ulcer of skin
L89609	Pressure ulcer of unspecified heel, unspecified stage	SKN003	Pressure ulcer of skin
L89610	Pressure ulcer of right heel, unstageable	SKN003	Pressure ulcer of skin
L89611	Pressure ulcer of right heel, stage 1	SKN003	Pressure ulcer of skin
L89612	Pressure ulcer of right heel, stage 2	SKN003	Pressure ulcer of skin
L89613	Pressure ulcer of right heel, stage 3	SKN003	Pressure ulcer of skin
L89614	Pressure ulcer of right heel, stage 4	SKN003	Pressure ulcer of skin
L89616	Pressure-induced deep tissue damage of right heel	SKN003	Pressure ulcer of skin
L89619	Pressure ulcer of right heel, unspecified stage	SKN003	Pressure ulcer of skin
L89620	Pressure ulcer of left heel, unstageable	SKN003	Pressure ulcer of skin
L89621	Pressure ulcer of left heel, stage 1	SKN003	Pressure ulcer of skin
L89622	Pressure ulcer of left heel, stage 2	SKN003	Pressure ulcer of skin
L89623	Pressure ulcer of left heel, stage 3	SKN003	Pressure ulcer of skin
L89624	Pressure ulcer of left heel, stage 4	SKN003	Pressure ulcer of skin
L89626	Pressure-induced deep tissue damage of left heel	SKN003	Pressure ulcer of skin
L89629	Pressure ulcer of left heel, unspecified stage	SKN003	Pressure ulcer of skin
L89810	Pressure ulcer of head, unstageable	SKN003	Pressure ulcer of skin
L89811	Pressure ulcer of head, stage 1	SKN003	Pressure ulcer of skin
L89812	Pressure ulcer of head, stage 2	SKN003	Pressure ulcer of skin
L89813	Pressure ulcer of head, stage 3	SKN003	Pressure ulcer of skin
L89814	Pressure ulcer of head, stage 4	SKN003	Pressure ulcer of skin
L89816	Pressure-induced deep tissue damage of head	SKN003	Pressure ulcer of skin
L89819	Pressure ulcer of head, unspecified stage	SKN003	Pressure ulcer of skin
L89890	Pressure ulcer of other site, unstageable	SKN003	Pressure ulcer of skin
L89891	Pressure ulcer of other site, stage 1	SKN003	Pressure ulcer of skin
L89892	Pressure ulcer of other site, stage 2	SKN003	Pressure ulcer of skin
L89893	Pressure ulcer of other site, stage 3	SKN003	Pressure ulcer of skin
L89894	Pressure ulcer of other site, stage 4	SKN003	Pressure ulcer of skin
L89896	Pressure-induced deep tissue damage of other site	SKN003	Pressure ulcer of skin
L89899	Pressure ulcer of other site, unspecified stage	SKN003	Pressure ulcer of skin
L8990	Pressure ulcer of unspecified site, unspecified stage	SKN003	Pressure ulcer of skin
L8991	Pressure ulcer of unspecified site, stage 1	SKN003	Pressure ulcer of skin
L8992	Pressure ulcer of unspecified site, stage 2	SKN003	Pressure ulcer of skin
L8993	Pressure ulcer of unspecified site, stage 3	SKN003	Pressure ulcer of skin
L8994	Pressure ulcer of unspecified site, stage 4	SKN003	Pressure ulcer of skin
L8995	Pressure ulcer of unspecified site, unstageable	SKN003	Pressure ulcer of skin
L8996	Pressure-induced deep tissue damage of unspecified site	SKN003	Pressure ulcer of skin
M1200	Chronic postrheumatic arthropathy [Jaccoud], unspecified site	MUS005	Other specified chronic arthropathy
M12011	Chronic postrheumatic arthropathy [Jaccoud], right shoulder	MUS005	Other specified chronic arthropathy
M12012	Chronic postrheumatic arthropathy [Jaccoud], left shoulder	MUS005	Other specified chronic arthropathy
M12019	Chronic postrheumatic arthropathy [Jaccoud], unspecified shoulder	MUS005	Other specified chronic arthropathy
M12021	Chronic postrheumatic arthropathy [Jaccoud], right elbow	MUS005	Other specified chronic arthropathy
M12022	Chronic postrheumatic arthropathy [Jaccoud], left elbow	MUS005	Other specified chronic arthropathy
M12029	Chronic postrheumatic arthropathy [Jaccoud], unspecified elbow	MUS005	Other specified chronic arthropathy
M12031	Chronic postrheumatic arthropathy [Jaccoud], right wrist	MUS005	Other specified chronic arthropathy
M12032	Chronic postrheumatic arthropathy [Jaccoud], left wrist	MUS005	Other specified chronic arthropathy
M12039	Chronic postrheumatic arthropathy [Jaccoud], unspecified wrist	MUS005	Other specified chronic arthropathy
M12041	Chronic postrheumatic arthropathy [Jaccoud], right hand	MUS005	Other specified chronic arthropathy
M12042	Chronic postrheumatic arthropathy [Jaccoud], left hand	MUS005	Other specified chronic arthropathy
M12049	Chronic postrheumatic arthropathy [Jaccoud], unspecified hand	MUS005	Other specified chronic arthropathy
M12051	Chronic postrheumatic arthropathy [Jaccoud], right hip	MUS005	Other specified chronic arthropathy
M12052	Chronic postrheumatic arthropathy [Jaccoud], left hip	MUS005	Other specified chronic arthropathy
M12059	Chronic postrheumatic arthropathy [Jaccoud], unspecified hip	MUS005	Other specified chronic arthropathy
M12061	Chronic postrheumatic arthropathy [Jaccoud], right knee	MUS005	Other specified chronic arthropathy
M12062	Chronic postrheumatic arthropathy [Jaccoud], left knee	MUS005	Other specified chronic arthropathy
M12069	Chronic postrheumatic arthropathy [Jaccoud], unspecified knee	MUS005	Other specified chronic arthropathy
M12071	Chronic postrheumatic arthropathy [Jaccoud], right ankle and foot	MUS005	Other specified chronic arthropathy
M12072	Chronic postrheumatic arthropathy [Jaccoud], left ankle and foot	MUS005	Other specified chronic arthropathy
M12079	Chronic postrheumatic arthropathy [Jaccoud], unspecified ankle and foot	MUS005	Other specified chronic arthropathy
M1208	Chronic postrheumatic arthropathy [Jaccoud], other specified site	MUS005	Other specified chronic arthropathy
M1209	Chronic postrheumatic arthropathy [Jaccoud], multiple sites	MUS005	Other specified chronic arthropathy
M1220	Villonodular synovitis (pigmented), unspecified site	MUS009	Tendon and synovial disorders
M12211	Villonodular synovitis (pigmented), right shoulder	MUS009	Tendon and synovial disorders
M12212	Villonodular synovitis (pigmented), left shoulder	MUS009	Tendon and synovial disorders
M12219	Villonodular synovitis (pigmented), unspecified shoulder	MUS009	Tendon and synovial disorders
M12221	Villonodular synovitis (pigmented), right elbow	MUS009	Tendon and synovial disorders
M12222	Villonodular synovitis (pigmented), left elbow	MUS009	Tendon and synovial disorders
M12229	Villonodular synovitis (pigmented), unspecified elbow	MUS009	Tendon and synovial disorders
M12231	Villonodular synovitis (pigmented), right wrist	MUS009	Tendon and synovial disorders
M12232	Villonodular synovitis (pigmented), left wrist	MUS009	Tendon and synovial disorders
M12239	Villonodular synovitis (pigmented), unspecified wrist	MUS009	Tendon and synovial disorders
M12241	Villonodular synovitis (pigmented), right hand	MUS009	Tendon and synovial disorders
M12242	Villonodular synovitis (pigmented), left hand	MUS009	Tendon and synovial disorders
M12249	Villonodular synovitis (pigmented), unspecified hand	MUS009	Tendon and synovial disorders
M12251	Villonodular synovitis (pigmented), right hip	MUS009	Tendon and synovial disorders
M12252	Villonodular synovitis (pigmented), left hip	MUS009	Tendon and synovial disorders
M12259	Villonodular synovitis (pigmented), unspecified hip	MUS009	Tendon and synovial disorders
M12261	Villonodular synovitis (pigmented), right knee	MUS009	Tendon and synovial disorders
M12262	Villonodular synovitis (pigmented), left knee	MUS009	Tendon and synovial disorders
M12269	Villonodular synovitis (pigmented), unspecified knee	MUS009	Tendon and synovial disorders
M12271	Villonodular synovitis (pigmented), right ankle and foot	MUS009	Tendon and synovial disorders
M12272	Villonodular synovitis (pigmented), left ankle and foot	MUS009	Tendon and synovial disorders
M12279	Villonodular synovitis (pigmented), unspecified ankle and foot	MUS009	Tendon and synovial disorders
M1228	Villonodular synovitis (pigmented), other specified site	MUS009	Tendon and synovial disorders
M1229	Villonodular synovitis (pigmented), multiple sites	MUS009	Tendon and synovial disorders
M1250	Traumatic arthropathy, unspecified site	MUS031	Traumatic arthropathy
M12511	Traumatic arthropathy, right shoulder	MUS031	Traumatic arthropathy
M12512	Traumatic arthropathy, left shoulder	MUS031	Traumatic arthropathy
M12519	Traumatic arthropathy, unspecified shoulder	MUS031	Traumatic arthropathy
M12521	Traumatic arthropathy, right elbow	MUS031	Traumatic arthropathy
M12522	Traumatic arthropathy, left elbow	MUS031	Traumatic arthropathy
M12529	Traumatic arthropathy, unspecified elbow	MUS031	Traumatic arthropathy
M12531	Traumatic arthropathy, right wrist	MUS031	Traumatic arthropathy
M12532	Traumatic arthropathy, left wrist	MUS031	Traumatic arthropathy
M12539	Traumatic arthropathy, unspecified wrist	MUS031	Traumatic arthropathy
M12541	Traumatic arthropathy, right hand	MUS031	Traumatic arthropathy
M12542	Traumatic arthropathy, left hand	MUS031	Traumatic arthropathy
M12549	Traumatic arthropathy, unspecified hand	MUS031	Traumatic arthropathy
M12551	Traumatic arthropathy, right hip	MUS031	Traumatic arthropathy
M12552	Traumatic arthropathy, left hip	MUS031	Traumatic arthropathy
M12559	Traumatic arthropathy, unspecified hip	MUS031	Traumatic arthropathy
M12561	Traumatic arthropathy, right knee	MUS031	Traumatic arthropathy
M12562	Traumatic arthropathy, left knee	MUS031	Traumatic arthropathy
M12569	Traumatic arthropathy, unspecified knee	MUS031	Traumatic arthropathy
M12571	Traumatic arthropathy, right ankle and foot	MUS031	Traumatic arthropathy
M12572	Traumatic arthropathy, left ankle and foot	MUS031	Traumatic arthropathy
M12579	Traumatic arthropathy, unspecified ankle and foot	MUS031	Traumatic arthropathy
M1258	Traumatic arthropathy, other specified site	MUS031	Traumatic arthropathy
M1259	Traumatic arthropathy, multiple sites	MUS031	Traumatic arthropathy
M1280	Other specific arthropathies, not elsewhere classified, unspecified site	MUS007	Other specified joint disorders
M12811	Other specific arthropathies, not elsewhere classified, right shoulder	MUS007	Other specified joint disorders
M12812	Other specific arthropathies, not elsewhere classified, left shoulder	MUS007	Other specified joint disorders
M12819	Other specific arthropathies, not elsewhere classified, unspecified shoulder	MUS007	Other specified joint disorders
M12829	Other specific arthropathies, not elsewhere classified, unspecified elbow	MUS007	Other specified joint disorders
M12839	Other specific arthropathies, not elsewhere classified, unspecified wrist	MUS007	Other specified joint disorders
M12849	Other specific arthropathies, not elsewhere classified, unspecified hand	MUS007	Other specified joint disorders
M12859	Other specific arthropathies, not elsewhere classified, unspecified hip	MUS007	Other specified joint disorders
M12869	Other specific arthropathies, not elsewhere classified, unspecified knee	MUS007	Other specified joint disorders
M12879	Other specific arthropathies, not elsewhere classified, unspecified ankle and foot	MUS007	Other specified joint disorders
M1288	Other specific arthropathies, not elsewhere classified, other specified site	MUS007	Other specified joint disorders
M1289	Other specific arthropathies, not elsewhere classified, multiple sites	MUS007	Other specified joint disorders
M129	Arthropathy, unspecified	MUS007	Other specified joint disorders
M130	Polyarthritis, unspecified	MUS007	Other specified joint disorders
M1310	Monoarthritis, not elsewhere classified, unspecified site	MUS007	Other specified joint disorders
M13111	Monoarthritis, not elsewhere classified, right shoulder	MUS007	Other specified joint disorders
M13112	Monoarthritis, not elsewhere classified, left shoulder	MUS007	Other specified joint disorders
M13119	Monoarthritis, not elsewhere classified, unspecified shoulder	MUS007	Other specified joint disorders
M13121	Monoarthritis, not elsewhere classified, right elbow	MUS007	Other specified joint disorders
M13122	Monoarthritis, not elsewhere classified, left elbow	MUS007	Other specified joint disorders
M13129	Monoarthritis, not elsewhere classified, unspecified elbow	MUS007	Other specified joint disorders
M13131	Monoarthritis, not elsewhere classified, right wrist	MUS007	Other specified joint disorders
M13132	Monoarthritis, not elsewhere classified, left wrist	MUS007	Other specified joint disorders
M13139	Monoarthritis, not elsewhere classified, unspecified wrist	MUS007	Other specified joint disorders
M13141	Monoarthritis, not elsewhere classified, right hand	MUS007	Other specified joint disorders
M13142	Monoarthritis, not elsewhere classified, left hand	MUS007	Other specified joint disorders
M13149	Monoarthritis, not elsewhere classified, unspecified hand	MUS007	Other specified joint disorders
M13151	Monoarthritis, not elsewhere classified, right hip	MUS007	Other specified joint disorders
M13152	Monoarthritis, not elsewhere classified, left hip	MUS007	Other specified joint disorders
M13159	Monoarthritis, not elsewhere classified, unspecified hip	MUS007	Other specified joint disorders
M13161	Monoarthritis, not elsewhere classified, right knee	MUS007	Other specified joint disorders
M13162	Monoarthritis, not elsewhere classified, left knee	MUS007	Other specified joint disorders
M13169	Monoarthritis, not elsewhere classified, unspecified knee	MUS007	Other specified joint disorders
M13171	Monoarthritis, not elsewhere classified, right ankle and foot	MUS007	Other specified joint disorders
M13172	Monoarthritis, not elsewhere classified, left ankle and foot	MUS007	Other specified joint disorders
M13179	Monoarthritis, not elsewhere classified, unspecified ankle and foot	MUS007	Other specified joint disorders
M1380	Other specified arthritis, unspecified site	MUS007	Other specified joint disorders
M13811	Other specified arthritis, right shoulder	MUS007	Other specified joint disorders
M13812	Other specified arthritis, left shoulder	MUS007	Other specified joint disorders
M13819	Other specified arthritis, unspecified shoulder	MUS007	Other specified joint disorders
M13821	Other specified arthritis, right elbow	MUS007	Other specified joint disorders
M13822	Other specified arthritis, left elbow	MUS007	Other specified joint disorders
M13829	Other specified arthritis, unspecified elbow	MUS007	Other specified joint disorders
M13831	Other specified arthritis, right wrist	MUS007	Other specified joint disorders
M13832	Other specified arthritis, left wrist	MUS007	Other specified joint disorders
M13839	Other specified arthritis, unspecified wrist	MUS007	Other specified joint disorders
M13841	Other specified arthritis, right hand	MUS007	Other specified joint disorders
M13842	Other specified arthritis, left hand	MUS007	Other specified joint disorders
M13849	Other specified arthritis, unspecified hand	MUS007	Other specified joint disorders
M13851	Other specified arthritis, right hip	MUS007	Other specified joint disorders
M13852	Other specified arthritis, left hip	MUS007	Other specified joint disorders
M13859	Other specified arthritis, unspecified hip	MUS007	Other specified joint disorders
M13861	Other specified arthritis, right knee	MUS007	Other specified joint disorders
M13862	Other specified arthritis, left knee	MUS007	Other specified joint disorders
M13869	Other specified arthritis, unspecified knee	MUS007	Other specified joint disorders
M13871	Other specified arthritis, right ankle and foot	MUS007	Other specified joint disorders
M13872	Other specified arthritis, left ankle and foot	MUS007	Other specified joint disorders
M13879	Other specified arthritis, unspecified ankle and foot	MUS007	Other specified joint disorders
M1388	Other specified arthritis, other site	MUS007	Other specified joint disorders
M1389	Other specified arthritis, multiple sites	MUS007	Other specified joint disorders
M150	Primary generalized (osteo)arthritis	MUS006	Osteoarthritis
M151	Heberden's nodes (with arthropathy)	MUS006	Osteoarthritis
M152	Bouchard's nodes (with arthropathy)	MUS006	Osteoarthritis
M153	Secondary multiple arthritis	MUS006	Osteoarthritis
M158	Other polyosteoarthritis	MUS006	Osteoarthritis
M159	Polyosteoarthritis, unspecified	MUS006	Osteoarthritis
M1610	Unilateral primary osteoarthritis, unspecified hip	MUS006	Osteoarthritis
M167	Other unilateral secondary osteoarthritis of hip	MUS006	Osteoarthritis
M169	Osteoarthritis of hip, unspecified	MUS006	Osteoarthritis
M1710	Unilateral primary osteoarthritis, unspecified knee	MUS006	Osteoarthritis
M175	Other unilateral secondary osteoarthritis of knee	MUS006	Osteoarthritis
M179	Osteoarthritis of knee, unspecified	MUS006	Osteoarthritis
M189	Osteoarthritis of first carpometacarpal joint, unspecified	MUS006	Osteoarthritis
M19019	Primary osteoarthritis, unspecified shoulder	MUS006	Osteoarthritis
M19029	Primary osteoarthritis, unspecified elbow	MUS006	Osteoarthritis
M19039	Primary osteoarthritis, unspecified wrist	MUS006	Osteoarthritis
M19049	Primary osteoarthritis, unspecified hand	MUS006	Osteoarthritis
M19079	Primary osteoarthritis, unspecified ankle and foot	MUS006	Osteoarthritis
M19219	Secondary osteoarthritis, unspecified shoulder	MUS006	Osteoarthritis
M19229	Secondary osteoarthritis, unspecified elbow	MUS006	Osteoarthritis
M19239	Secondary osteoarthritis, unspecified wrist	MUS006	Osteoarthritis
M19249	Secondary osteoarthritis, unspecified hand	MUS006	Osteoarthritis
M19279	Secondary osteoarthritis, unspecified ankle and foot	MUS006	Osteoarthritis
M1990	Unspecified osteoarthritis, unspecified site	MUS006	Osteoarthritis
M1991	Primary osteoarthritis, unspecified site	MUS006	Osteoarthritis
M1993	Secondary osteoarthritis, unspecified site	MUS006	Osteoarthritis
M21869	Other specified acquired deformities of unspecified lower leg	MUS023	Acquired deformities (excluding foot)
M2240	Chondromalacia patellae, unspecified knee	MUS007	Other specified joint disorders
M2241	Chondromalacia patellae, right knee	MUS007	Other specified joint disorders
M2242	Chondromalacia patellae, left knee	MUS007	Other specified joint disorders
M23000	Cystic meniscus, unspecified lateral meniscus, right knee	MUS007	Other specified joint disorders
M23001	Cystic meniscus, unspecified lateral meniscus, left knee	MUS007	Other specified joint disorders
M23002	Cystic meniscus, unspecified lateral meniscus, unspecified knee	MUS007	Other specified joint disorders
M23003	Cystic meniscus, unspecified medial meniscus, right knee	MUS007	Other specified joint disorders
M23004	Cystic meniscus, unspecified medial meniscus, left knee	MUS007	Other specified joint disorders
M23005	Cystic meniscus, unspecified medial meniscus, unspecified knee	MUS007	Other specified joint disorders
M23006	Cystic meniscus, unspecified meniscus, right knee	MUS007	Other specified joint disorders
M23007	Cystic meniscus, unspecified meniscus, left knee	MUS007	Other specified joint disorders
M23009	Cystic meniscus, unspecified meniscus, unspecified knee	MUS007	Other specified joint disorders
M23011	Cystic meniscus, anterior horn of medial meniscus, right knee	MUS007	Other specified joint disorders
M23012	Cystic meniscus, anterior horn of medial meniscus, left knee	MUS007	Other specified joint disorders
M23019	Cystic meniscus, anterior horn of medial meniscus, unspecified knee	MUS007	Other specified joint disorders
M23021	Cystic meniscus, posterior horn of medial meniscus, right knee	MUS007	Other specified joint disorders
M23022	Cystic meniscus, posterior horn of medial meniscus, left knee	MUS007	Other specified joint disorders
M23029	Cystic meniscus, posterior horn of medial meniscus, unspecified knee	MUS007	Other specified joint disorders
M23031	Cystic meniscus, other medial meniscus, right knee	MUS007	Other specified joint disorders
M23032	Cystic meniscus, other medial meniscus, left knee	MUS007	Other specified joint disorders
M23039	Cystic meniscus, other medial meniscus, unspecified knee	MUS007	Other specified joint disorders
M23041	Cystic meniscus, anterior horn of lateral meniscus, right knee	MUS007	Other specified joint disorders
M23042	Cystic meniscus, anterior horn of lateral meniscus, left knee	MUS007	Other specified joint disorders
M23049	Cystic meniscus, anterior horn of lateral meniscus, unspecified knee	MUS007	Other specified joint disorders
M23051	Cystic meniscus, posterior horn of lateral meniscus, right knee	MUS007	Other specified joint disorders
M23052	Cystic meniscus, posterior horn of lateral meniscus, left knee	MUS007	Other specified joint disorders
M23059	Cystic meniscus, posterior horn of lateral meniscus, unspecified knee	MUS007	Other specified joint disorders
M23061	Cystic meniscus, other lateral meniscus, right knee	MUS007	Other specified joint disorders
M23062	Cystic meniscus, other lateral meniscus, left knee	MUS007	Other specified joint disorders
M23069	Cystic meniscus, other lateral meniscus, unspecified knee	MUS007	Other specified joint disorders
M23200	Derangement of unspecified lateral meniscus due to old tear or injury, right knee	MUS007	Other specified joint disorders
M23201	Derangement of unspecified lateral meniscus due to old tear or injury, left knee	MUS007	Other specified joint disorders
M23202	Derangement of unspecified lateral meniscus due to old tear or injury, unspecified knee	MUS007	Other specified joint disorders
M23203	Derangement of unspecified medial meniscus due to old tear or injury, right knee	MUS007	Other specified joint disorders
M23204	Derangement of unspecified medial meniscus due to old tear or injury, left knee	MUS007	Other specified joint disorders
M23205	Derangement of unspecified medial meniscus due to old tear or injury, unspecified knee	MUS007	Other specified joint disorders
M23206	Derangement of unspecified meniscus due to old tear or injury, right knee	MUS007	Other specified joint disorders
M23207	Derangement of unspecified meniscus due to old tear or injury, left knee	MUS007	Other specified joint disorders
M23209	Derangement of unspecified meniscus due to old tear or injury, unspecified knee	MUS007	Other specified joint disorders
M23211	Derangement of anterior horn of medial meniscus due to old tear or injury, right knee	MUS007	Other specified joint disorders
M23212	Derangement of anterior horn of medial meniscus due to old tear or injury, left knee	MUS007	Other specified joint disorders
M23219	Derangement of anterior horn of medial meniscus due to old tear or injury, unspecified knee	MUS007	Other specified joint disorders
M23221	Derangement of posterior horn of medial meniscus due to old tear or injury, right knee	MUS007	Other specified joint disorders
M23222	Derangement of posterior horn of medial meniscus due to old tear or injury, left knee	MUS007	Other specified joint disorders
M23229	Derangement of posterior horn of medial meniscus due to old tear or injury, unspecified knee	MUS007	Other specified joint disorders
M23231	Derangement of other medial meniscus due to old tear or injury, right knee	MUS007	Other specified joint disorders
M23232	Derangement of other medial meniscus due to old tear or injury, left knee	MUS007	Other specified joint disorders
M23239	Derangement of other medial meniscus due to old tear or injury, unspecified knee	MUS007	Other specified joint disorders
M23241	Derangement of anterior horn of lateral meniscus due to old tear or injury, right knee	MUS007	Other specified joint disorders
M23242	Derangement of anterior horn of lateral meniscus due to old tear or injury, left knee	MUS007	Other specified joint disorders
M23249	Derangement of anterior horn of lateral meniscus due to old tear or injury, unspecified knee	MUS007	Other specified joint disorders
M23251	Derangement of posterior horn of lateral meniscus due to old tear or injury, right knee	MUS007	Other specified joint disorders
M23252	Derangement of posterior horn of lateral meniscus due to old tear or injury, left knee	MUS007	Other specified joint disorders
M23259	Derangement of posterior horn of lateral meniscus due to old tear or injury, unspecified knee	MUS007	Other specified joint disorders
M23261	Derangement of other lateral meniscus due to old tear or injury, right knee	MUS007	Other specified joint disorders
M23262	Derangement of other lateral meniscus due to old tear or injury, left knee	MUS007	Other specified joint disorders
M23269	Derangement of other lateral meniscus due to old tear or injury, unspecified knee	MUS007	Other specified joint disorders
M23300	Other meniscus derangements, unspecified lateral meniscus, right knee	MUS007	Other specified joint disorders
M23301	Other meniscus derangements, unspecified lateral meniscus, left knee	MUS007	Other specified joint disorders
M23302	Other meniscus derangements, unspecified lateral meniscus, unspecified knee	MUS007	Other specified joint disorders
M23303	Other meniscus derangements, unspecified medial meniscus, right knee	MUS007	Other specified joint disorders
M23304	Other meniscus derangements, unspecified medial meniscus, left knee	MUS007	Other specified joint disorders
M23305	Other meniscus derangements, unspecified medial meniscus, unspecified knee	MUS007	Other specified joint disorders
M23306	Other meniscus derangements, unspecified meniscus, right knee	MUS007	Other specified joint disorders
M23307	Other meniscus derangements, unspecified meniscus, left knee	MUS007	Other specified joint disorders
M23309	Other meniscus derangements, unspecified meniscus, unspecified knee	MUS007	Other specified joint disorders
M23311	Other meniscus derangements, anterior horn of medial meniscus, right knee	MUS007	Other specified joint disorders
M23312	Other meniscus derangements, anterior horn of medial meniscus, left knee	MUS007	Other specified joint disorders
M23319	Other meniscus derangements, anterior horn of medial meniscus, unspecified knee	MUS007	Other specified joint disorders
M23321	Other meniscus derangements, posterior horn of medial meniscus, right knee	MUS007	Other specified joint disorders
M23322	Other meniscus derangements, posterior horn of medial meniscus, left knee	MUS007	Other specified joint disorders
M23329	Other meniscus derangements, posterior horn of medial meniscus, unspecified knee	MUS007	Other specified joint disorders
M23331	Other meniscus derangements, other medial meniscus, right knee	MUS007	Other specified joint disorders
M23332	Other meniscus derangements, other medial meniscus, left knee	MUS007	Other specified joint disorders
M23339	Other meniscus derangements, other medial meniscus, unspecified knee	MUS007	Other specified joint disorders
M23341	Other meniscus derangements, anterior horn of lateral meniscus, right knee	MUS007	Other specified joint disorders
M23342	Other meniscus derangements, anterior horn of lateral meniscus, left knee	MUS007	Other specified joint disorders
M23349	Other meniscus derangements, anterior horn of lateral meniscus, unspecified knee	MUS007	Other specified joint disorders
M23351	Other meniscus derangements, posterior horn of lateral meniscus, right knee	MUS007	Other specified joint disorders
M23352	Other meniscus derangements, posterior horn of lateral meniscus, left knee	MUS007	Other specified joint disorders
M23359	Other meniscus derangements, posterior horn of lateral meniscus, unspecified knee	MUS007	Other specified joint disorders
M23361	Other meniscus derangements, other lateral meniscus, right knee	MUS007	Other specified joint disorders
M23362	Other meniscus derangements, other lateral meniscus, left knee	MUS007	Other specified joint disorders
M23369	Other meniscus derangements, other lateral meniscus, unspecified knee	MUS007	Other specified joint disorders
M2340	Loose body in knee, unspecified knee	MUS007	Other specified joint disorders
M2390	Unspecified internal derangement of unspecified knee	MUS007	Other specified joint disorders
M2400	Loose body in unspecified joint	MUS007	Other specified joint disorders
M24019	Loose body in unspecified shoulder	MUS007	Other specified joint disorders
M24029	Loose body in unspecified elbow	MUS007	Other specified joint disorders
M24039	Loose body in unspecified wrist	MUS007	Other specified joint disorders
M24049	Loose body in unspecified finger joint(s)	MUS007	Other specified joint disorders
M24059	Loose body in unspecified hip	MUS007	Other specified joint disorders
M24073	Loose body in unspecified ankle	MUS007	Other specified joint disorders
M24076	Loose body in unspecified toe joints	MUS007	Other specified joint disorders
M2408	Loose body, other site	MUS007	Other specified joint disorders
M24119	Other articular cartilage disorders, unspecified shoulder	MUS007	Other specified joint disorders
M2440	Recurrent dislocation, unspecified joint	MUS007	Other specified joint disorders
M24411	Recurrent dislocation, right shoulder	MUS007	Other specified joint disorders
M24412	Recurrent dislocation, left shoulder	MUS007	Other specified joint disorders
M24419	Recurrent dislocation, unspecified shoulder	MUS007	Other specified joint disorders
M24429	Recurrent dislocation, unspecified elbow	MUS007	Other specified joint disorders
M24439	Recurrent dislocation, unspecified wrist	MUS007	Other specified joint disorders
M24443	Recurrent dislocation, unspecified hand	MUS007	Other specified joint disorders
M24446	Recurrent dislocation, unspecified finger	MUS007	Other specified joint disorders
M24459	Recurrent dislocation, unspecified hip	MUS007	Other specified joint disorders
M24469	Recurrent dislocation, unspecified knee	MUS007	Other specified joint disorders
M24473	Recurrent dislocation, unspecified ankle	MUS007	Other specified joint disorders
M24476	Recurrent dislocation, unspecified foot	MUS007	Other specified joint disorders
M24569	Contracture, unspecified knee	MUS023	Acquired deformities (excluding foot)
M2480	Other specific joint derangements of unspecified joint, not elsewhere classified	MUS007	Other specified joint disorders
M24811	Other specific joint derangements of right shoulder, not elsewhere classified	MUS007	Other specified joint disorders
M24812	Other specific joint derangements of left shoulder, not elsewhere classified	MUS007	Other specified joint disorders
M24819	Other specific joint derangements of unspecified shoulder, not elsewhere classified	MUS007	Other specified joint disorders
M24821	Other specific joint derangements of right elbow, not elsewhere classified	MUS007	Other specified joint disorders
M24822	Other specific joint derangements of left elbow, not elsewhere classified	MUS007	Other specified joint disorders
M24829	Other specific joint derangements of unspecified elbow, not elsewhere classified	MUS007	Other specified joint disorders
M24831	Other specific joint derangements of right wrist, not elsewhere classified	MUS007	Other specified joint disorders
M24832	Other specific joint derangements of left wrist, not elsewhere classified	MUS007	Other specified joint disorders
M24839	Other specific joint derangements of unspecified wrist, not elsewhere classified	MUS007	Other specified joint disorders
M24841	Other specific joint derangements of right hand, not elsewhere classified	MUS007	Other specified joint disorders
M24842	Other specific joint derangements of left hand, not elsewhere classified	MUS007	Other specified joint disorders
M24849	Other specific joint derangements of unspecified hand, not elsewhere classified	MUS007	Other specified joint disorders
M24851	Other specific joint derangements of right hip, not elsewhere classified	MUS007	Other specified joint disorders
M24852	Other specific joint derangements of left hip, not elsewhere classified	MUS007	Other specified joint disorders
M24859	Other specific joint derangements of unspecified hip, not elsewhere classified	MUS007	Other specified joint disorders
M24871	Other specific joint derangements of right ankle, not elsewhere classified	MUS007	Other specified joint disorders
M24872	Other specific joint derangements of left ankle, not elsewhere classified	MUS007	Other specified joint disorders
M24873	Other specific joint derangements of unspecified ankle, not elsewhere classified	MUS007	Other specified joint disorders
M24874	Other specific joint derangements of right foot, not elsewhere classified	MUS007	Other specified joint disorders
M24875	Other specific joint derangements left foot, not elsewhere classified	MUS007	Other specified joint disorders
M24876	Other specific joint derangements of unspecified foot, not elsewhere classified	MUS007	Other specified joint disorders
M249	Joint derangement, unspecified	MUS007	Other specified joint disorders
M2540	Effusion, unspecified joint	MUS007	Other specified joint disorders
M25411	Effusion, right shoulder	MUS007	Other specified joint disorders
M25412	Effusion, left shoulder	MUS007	Other specified joint disorders
M25419	Effusion, unspecified shoulder	MUS007	Other specified joint disorders
M25421	Effusion, right elbow	MUS007	Other specified joint disorders
M25422	Effusion, left elbow	MUS007	Other specified joint disorders
M25429	Effusion, unspecified elbow	MUS007	Other specified joint disorders
M25431	Effusion, right wrist	MUS007	Other specified joint disorders
M25432	Effusion, left wrist	MUS007	Other specified joint disorders
M25439	Effusion, unspecified wrist	MUS007	Other specified joint disorders
M25441	Effusion, right hand	MUS007	Other specified joint disorders
M25442	Effusion, left hand	MUS007	Other specified joint disorders
M25449	Effusion, unspecified hand	MUS007	Other specified joint disorders
M25451	Effusion, right hip	MUS007	Other specified joint disorders
M25452	Effusion, left hip	MUS007	Other specified joint disorders
M25459	Effusion, unspecified hip	MUS007	Other specified joint disorders
M25461	Effusion, right knee	MUS007	Other specified joint disorders
M25462	Effusion, left knee	MUS007	Other specified joint disorders
M25469	Effusion, unspecified knee	MUS007	Other specified joint disorders
M25471	Effusion, right ankle	MUS007	Other specified joint disorders
M25472	Effusion, left ankle	MUS007	Other specified joint disorders
M25473	Effusion, unspecified ankle	MUS007	Other specified joint disorders
M25474	Effusion, right foot	MUS007	Other specified joint disorders
M25475	Effusion, left foot	MUS007	Other specified joint disorders
M25476	Effusion, unspecified foot	MUS007	Other specified joint disorders
M2548	Effusion, other site	MUS007	Other specified joint disorders
M2550	Pain in unspecified joint	MUS010	Musculoskeletal pain, not low back pain
M25511	Pain in right shoulder	MUS010	Musculoskeletal pain, not low back pain
M25512	Pain in left shoulder	MUS010	Musculoskeletal pain, not low back pain
M25519	Pain in unspecified shoulder	MUS010	Musculoskeletal pain, not low back pain
M25521	Pain in right elbow	MUS010	Musculoskeletal pain, not low back pain
M25522	Pain in left elbow	MUS010	Musculoskeletal pain, not low back pain
M25529	Pain in unspecified elbow	MUS010	Musculoskeletal pain, not low back pain
M25531	Pain in right wrist	MUS010	Musculoskeletal pain, not low back pain
M25532	Pain in left wrist	MUS010	Musculoskeletal pain, not low back pain
M25539	Pain in unspecified wrist	MUS010	Musculoskeletal pain, not low back pain
M25541	Pain in joints of right hand	MUS010	Musculoskeletal pain, not low back pain
M25542	Pain in joints of left hand	MUS010	Musculoskeletal pain, not low back pain
M25549	Pain in joints of unspecified hand	MUS010	Musculoskeletal pain, not low back pain
M25551	Pain in right hip	MUS010	Musculoskeletal pain, not low back pain
M25552	Pain in left hip	MUS010	Musculoskeletal pain, not low back pain
M25559	Pain in unspecified hip	MUS010	Musculoskeletal pain, not low back pain
M25561	Pain in right knee	MUS010	Musculoskeletal pain, not low back pain
M25562	Pain in left knee	MUS010	Musculoskeletal pain, not low back pain
M25569	Pain in unspecified knee	MUS010	Musculoskeletal pain, not low back pain
M25571	Pain in right ankle and joints of right foot	MUS010	Musculoskeletal pain, not low back pain
M25572	Pain in left ankle and joints of left foot	MUS010	Musculoskeletal pain, not low back pain
M25579	Pain in unspecified ankle and joints of unspecified foot	MUS010	Musculoskeletal pain, not low back pain
M2559	Pain in other specified joint	MUS010	Musculoskeletal pain, not low back pain
M2560	Stiffness of unspecified joint, not elsewhere classified	MUS010	Musculoskeletal pain, not low back pain
M25611	Stiffness of right shoulder, not elsewhere classified	MUS010	Musculoskeletal pain, not low back pain
M25612	Stiffness of left shoulder, not elsewhere classified	MUS010	Musculoskeletal pain, not low back pain
M25619	Stiffness of unspecified shoulder, not elsewhere classified	MUS010	Musculoskeletal pain, not low back pain
M25621	Stiffness of right elbow, not elsewhere classified	MUS010	Musculoskeletal pain, not low back pain
M25622	Stiffness of left elbow, not elsewhere classified	MUS010	Musculoskeletal pain, not low back pain
M25629	Stiffness of unspecified elbow, not elsewhere classified	MUS010	Musculoskeletal pain, not low back pain
M25631	Stiffness of right wrist, not elsewhere classified	MUS010	Musculoskeletal pain, not low back pain
M25632	Stiffness of left wrist, not elsewhere classified	MUS010	Musculoskeletal pain, not low back pain
M25639	Stiffness of unspecified wrist, not elsewhere classified	MUS010	Musculoskeletal pain, not low back pain
M25641	Stiffness of right hand, not elsewhere classified	MUS010	Musculoskeletal pain, not low back pain
M25642	Stiffness of left hand, not elsewhere classified	MUS010	Musculoskeletal pain, not low back pain
M25649	Stiffness of unspecified hand, not elsewhere classified	MUS010	Musculoskeletal pain, not low back pain
M25651	Stiffness of right hip, not elsewhere classified	MUS010	Musculoskeletal pain, not low back pain
M25652	Stiffness of left hip, not elsewhere classified	MUS010	Musculoskeletal pain, not low back pain
M25659	Stiffness of unspecified hip, not elsewhere classified	MUS010	Musculoskeletal pain, not low back pain
M25661	Stiffness of right knee, not elsewhere classified	MUS010	Musculoskeletal pain, not low back pain
M25662	Stiffness of left knee, not elsewhere classified	MUS010	Musculoskeletal pain, not low back pain
M25669	Stiffness of unspecified knee, not elsewhere classified	MUS010	Musculoskeletal pain, not low back pain
M25671	Stiffness of right ankle, not elsewhere classified	MUS010	Musculoskeletal pain, not low back pain
M25672	Stiffness of left ankle, not elsewhere classified	MUS010	Musculoskeletal pain, not low back pain
M25673	Stiffness of unspecified ankle, not elsewhere classified	MUS010	Musculoskeletal pain, not low back pain
M25674	Stiffness of right foot, not elsewhere classified	MUS010	Musculoskeletal pain, not low back pain
M25675	Stiffness of left foot, not elsewhere classified	MUS010	Musculoskeletal pain, not low back pain
M25676	Stiffness of unspecified foot, not elsewhere classified	MUS010	Musculoskeletal pain, not low back pain
M2569	Stiffness of other specified joint, not elsewhere classified	MUS010	Musculoskeletal pain, not low back pain
M2570	Osteophyte, unspecified joint	MUS007	Other specified joint disorders
M25729	Osteophyte, unspecified elbow	MUS007	Other specified joint disorders
M259	Joint disorder, unspecified	MUS007	Other specified joint disorders
M4300	Spondylolysis, site unspecified	MUS011	Spondylopathies/spondyloarthropathy (including infective)
M4310	Spondylolisthesis, site unspecified	MUS011	Spondylopathies/spondyloarthropathy (including infective)
M4327	Fusion of spine, lumbosacral region	MUS011	Spondylopathies/spondyloarthropathy (including infective)
M4328	Fusion of spine, sacral and sacrococcygeal region	MUS011	Spondylopathies/spondyloarthropathy (including infective)
M434	Other recurrent atlantoaxial dislocation	MUS011	Spondylopathies/spondyloarthropathy (including infective)
M435X9	Other recurrent vertebral dislocation, site unspecified	MUS011	Spondylopathies/spondyloarthropathy (including infective)
M436	Torticollis	MUS011	Spondylopathies/spondyloarthropathy (including infective)
M438X9	Other specified deforming dorsopathies, site unspecified	MUS011	Spondylopathies/spondyloarthropathy (including infective)
M459	Ankylosing spondylitis of unspecified sites in spine	MUS011	Spondylopathies/spondyloarthropathy (including infective)
M4600	Spinal enthesopathy, site unspecified	MUS011	Spondylopathies/spondyloarthropathy (including infective)
M461	Sacroiliitis, not elsewhere classified	MUS011	Spondylopathies/spondyloarthropathy (including infective)
M4640	Discitis, unspecified, site unspecified	MUS011	Spondylopathies/spondyloarthropathy (including infective)
M4645	Discitis, unspecified, thoracolumbar region	MUS011	Spondylopathies/spondyloarthropathy (including infective)
M4647	Discitis, unspecified, lumbosacral region	MUS011	Spondylopathies/spondyloarthropathy (including infective)
M4680	Other specified inflammatory spondylopathies, site unspecified	MUS011	Spondylopathies/spondyloarthropathy (including infective)
M4690	Unspecified inflammatory spondylopathy, site unspecified	MUS011	Spondylopathies/spondyloarthropathy (including infective)
M4710	Other spondylosis with myelopathy, site unspecified	MUS011	Spondylopathies/spondyloarthropathy (including infective)
M4712	Other spondylosis with myelopathy, cervical region	MUS011	Spondylopathies/spondyloarthropathy (including infective)
M4714	Other spondylosis with myelopathy, thoracic region	MUS011	Spondylopathies/spondyloarthropathy (including infective)
M4716	Other spondylosis with myelopathy, lumbar region	MUS011	Spondylopathies/spondyloarthropathy (including infective)
M47812	Spondylosis without myelopathy or radiculopathy, cervical region	MUS011	Spondylopathies/spondyloarthropathy (including infective)
M47814	Spondylosis without myelopathy or radiculopathy, thoracic region	MUS011	Spondylopathies/spondyloarthropathy (including infective)
M47817	Spondylosis without myelopathy or radiculopathy, lumbosacral region	MUS011	Spondylopathies/spondyloarthropathy (including infective)
M47819	Spondylosis without myelopathy or radiculopathy, site unspecified	MUS011	Spondylopathies/spondyloarthropathy (including infective)
M4800	Spinal stenosis, site unspecified	MUS011	Spondylopathies/spondyloarthropathy (including infective)
M4802	Spinal stenosis, cervical region	MUS011	Spondylopathies/spondyloarthropathy (including infective)
M4804	Spinal stenosis, thoracic region	MUS011	Spondylopathies/spondyloarthropathy (including infective)
M48061	Spinal stenosis, lumbar region without neurogenic claudication	MUS011	Spondylopathies/spondyloarthropathy (including infective)
M48062	Spinal stenosis, lumbar region with neurogenic claudication	MUS011	Spondylopathies/spondyloarthropathy (including infective)
M4808	Spinal stenosis, sacral and sacrococcygeal region	MUS011	Spondylopathies/spondyloarthropathy (including infective)
M4810	Ankylosing hyperostosis [Forestier], site unspecified	MUS011	Spondylopathies/spondyloarthropathy (including infective)
M4820	Kissing spine, site unspecified	MUS011	Spondylopathies/spondyloarthropathy (including infective)
M4830	Traumatic spondylopathy, site unspecified	MUS011	Spondylopathies/spondyloarthropathy (including infective)
M4840XD	Fatigue fracture of vertebra, site unspecified, subsequent encounter for fracture with routine healing	MUS017	Stress fracture, subsequent encounter
M4840XG	Fatigue fracture of vertebra, site unspecified, subsequent encounter for fracture with delayed healing	MUS017	Stress fracture, subsequent encounter
M4840XS	Fatigue fracture of vertebra, site unspecified, sequela of fracture	MUS020	Pathological, stress and atypical fractures, sequela
M4841XD	Fatigue fracture of vertebra, occipito-atlanto-axial region, subsequent encounter for fracture with routine healing	MUS017	Stress fracture, subsequent encounter
M4841XG	Fatigue fracture of vertebra, occipito-atlanto-axial region, subsequent encounter for fracture with delayed healing	MUS017	Stress fracture, subsequent encounter
M4841XS	Fatigue fracture of vertebra, occipito-atlanto-axial region, sequela of fracture	MUS020	Pathological, stress and atypical fractures, sequela
M4842XD	Fatigue fracture of vertebra, cervical region, subsequent encounter for fracture with routine healing	MUS017	Stress fracture, subsequent encounter
M4842XG	Fatigue fracture of vertebra, cervical region, subsequent encounter for fracture with delayed healing	MUS017	Stress fracture, subsequent encounter
M4842XS	Fatigue fracture of vertebra, cervical region, sequela of fracture	MUS020	Pathological, stress and atypical fractures, sequela
M4843XD	Fatigue fracture of vertebra, cervicothoracic region, subsequent encounter for fracture with routine healing	MUS017	Stress fracture, subsequent encounter
M4843XG	Fatigue fracture of vertebra, cervicothoracic region, subsequent encounter for fracture with delayed healing	MUS017	Stress fracture, subsequent encounter
M4843XS	Fatigue fracture of vertebra, cervicothoracic region, sequela of fracture	MUS020	Pathological, stress and atypical fractures, sequela
M4844XD	Fatigue fracture of vertebra, thoracic region, subsequent encounter for fracture with routine healing	MUS017	Stress fracture, subsequent encounter
M4844XG	Fatigue fracture of vertebra, thoracic region, subsequent encounter for fracture with delayed healing	MUS017	Stress fracture, subsequent encounter
M4844XS	Fatigue fracture of vertebra, thoracic region, sequela of fracture	MUS020	Pathological, stress and atypical fractures, sequela
M4845XD	Fatigue fracture of vertebra, thoracolumbar region, subsequent encounter for fracture with routine healing	MUS017	Stress fracture, subsequent encounter
M4845XG	Fatigue fracture of vertebra, thoracolumbar region, subsequent encounter for fracture with delayed healing	MUS017	Stress fracture, subsequent encounter
M4845XS	Fatigue fracture of vertebra, thoracolumbar region, sequela of fracture	MUS020	Pathological, stress and atypical fractures, sequela
M4846XD	Fatigue fracture of vertebra, lumbar region, subsequent encounter for fracture with routine healing	MUS017	Stress fracture, subsequent encounter
M4846XG	Fatigue fracture of vertebra, lumbar region, subsequent encounter for fracture with delayed healing	MUS017	Stress fracture, subsequent encounter
M4846XS	Fatigue fracture of vertebra, lumbar region, sequela of fracture	MUS020	Pathological, stress and atypical fractures, sequela
M4847XD	Fatigue fracture of vertebra, lumbosacral region, subsequent encounter for fracture with routine healing	MUS017	Stress fracture, subsequent encounter
M4847XG	Fatigue fracture of vertebra, lumbosacral region, subsequent encounter for fracture with delayed healing	MUS017	Stress fracture, subsequent encounter
M4847XS	Fatigue fracture of vertebra, lumbosacral region, sequela of fracture	MUS020	Pathological, stress and atypical fractures, sequela
M4848XD	Fatigue fracture of vertebra, sacral and sacrococcygeal region, subsequent encounter for fracture with routine healing	MUS017	Stress fracture, subsequent encounter
M4848XG	Fatigue fracture of vertebra, sacral and sacrococcygeal region, subsequent encounter for fracture with delayed healing	MUS017	Stress fracture, subsequent encounter
M4848XS	Fatigue fracture of vertebra, sacral and sacrococcygeal region, sequela of fracture	MUS020	Pathological, stress and atypical fractures, sequela
M4850XD	Collapsed vertebra, not elsewhere classified, site unspecified, subsequent encounter for fracture with routine healing	MUS017	Stress fracture, subsequent encounter
M4850XG	Collapsed vertebra, not elsewhere classified, site unspecified, subsequent encounter for fracture with delayed healing	MUS017	Stress fracture, subsequent encounter
M4850XS	Collapsed vertebra, not elsewhere classified, site unspecified, sequela of fracture	MUS020	Pathological, stress and atypical fractures, sequela
M4851XD	Collapsed vertebra, not elsewhere classified, occipito-atlanto-axial region, subsequent encounter for fracture with routine	MUS017	Stress fracture, subsequent encounter
M4851XG	Collapsed vertebra, not elsewhere classified, occipito-atlanto-axial region, subsequent encounter for fracture with delayed	MUS017	Stress fracture, subsequent encounter
M4851XS	Collapsed vertebra, not elsewhere classified, occipito-atlanto-axial region, sequela of fracture	MUS020	Pathological, stress and atypical fractures, sequela
M4852XD	Collapsed vertebra, not elsewhere classified, cervical region, subsequent encounter for fracture with routine healing	MUS017	Stress fracture, subsequent encounter
M4852XG	Collapsed vertebra, not elsewhere classified, cervical region, subsequent encounter for fracture with delayed healing	MUS017	Stress fracture, subsequent encounter
M4852XS	Collapsed vertebra, not elsewhere classified, cervical region, sequela of fracture	MUS020	Pathological, stress and atypical fractures, sequela
M4853XD	Collapsed vertebra, not elsewhere classified, cervicothoracic region, subsequent encounter for fracture with routine healing	MUS017	Stress fracture, subsequent encounter
M4853XG	Collapsed vertebra, not elsewhere classified, cervicothoracic region, subsequent encounter for fracture with delayed healing	MUS017	Stress fracture, subsequent encounter
M4853XS	Collapsed vertebra, not elsewhere classified, cervicothoracic region, sequela of fracture	MUS020	Pathological, stress and atypical fractures, sequela
M4854XD	Collapsed vertebra, not elsewhere classified, thoracic region, subsequent encounter for fracture with routine healing	MUS017	Stress fracture, subsequent encounter
M4854XG	Collapsed vertebra, not elsewhere classified, thoracic region, subsequent encounter for fracture with delayed healing	MUS017	Stress fracture, subsequent encounter
M4854XS	Collapsed vertebra, not elsewhere classified, thoracic region, sequela of fracture	MUS020	Pathological, stress and atypical fractures, sequela
M4855XD	Collapsed vertebra, not elsewhere classified, thoracolumbar region, subsequent encounter for fracture with routine healing	MUS017	Stress fracture, subsequent encounter
M4855XG	Collapsed vertebra, not elsewhere classified, thoracolumbar region, subsequent encounter for fracture with delayed healing	MUS017	Stress fracture, subsequent encounter
M4855XS	Collapsed vertebra, not elsewhere classified, thoracolumbar region, sequela of fracture	MUS020	Pathological, stress and atypical fractures, sequela
M4856XD	Collapsed vertebra, not elsewhere classified, lumbar region, subsequent encounter for fracture with routine healing	MUS017	Stress fracture, subsequent encounter
M4856XG	Collapsed vertebra, not elsewhere classified, lumbar region, subsequent encounter for fracture with delayed healing	MUS017	Stress fracture, subsequent encounter
M4856XS	Collapsed vertebra, not elsewhere classified, lumbar region, sequela of fracture	MUS020	Pathological, stress and atypical fractures, sequela
M4857XD	Collapsed vertebra, not elsewhere classified, lumbosacral region, subsequent encounter for fracture with routine healing	MUS017	Stress fracture, subsequent encounter
M4857XG	Collapsed vertebra, not elsewhere classified, lumbosacral region, subsequent encounter for fracture with delayed healing	MUS017	Stress fracture, subsequent encounter
M4857XS	Collapsed vertebra, not elsewhere classified, lumbosacral region, sequela of fracture	MUS020	Pathological, stress and atypical fractures, sequela
M4858XD	Collapsed vertebra, not elsewhere classified, sacral and sacrococcygeal region, subsequent encounter for fracture with routi	MUS017	Stress fracture, subsequent encounter
M4858XG	Collapsed vertebra, not elsewhere classified, sacral and sacrococcygeal region, subsequent encounter for fracture with delay	MUS017	Stress fracture, subsequent encounter
M4858XS	Collapsed vertebra, not elsewhere classified, sacral and sacrococcygeal region, sequela of fracture	MUS020	Pathological, stress and atypical fractures, sequela
M489	Spondylopathy, unspecified	MUS011	Spondylopathies/spondyloarthropathy (including infective)
M4980	Spondylopathy in diseases classified elsewhere, site unspecified	XXX111	Unacceptable DX1
M5000	Cervical disc disorder with myelopathy, unspecified cervical region	MUS011	Spondylopathies/spondyloarthropathy (including infective)
M5020	Other cervical disc displacement, unspecified cervical region	MUS011	Spondylopathies/spondyloarthropathy (including infective)
M5030	Other cervical disc degeneration, unspecified cervical region	MUS011	Spondylopathies/spondyloarthropathy (including infective)
M5080	Other cervical disc disorders, unspecified cervical region	MUS011	Spondylopathies/spondyloarthropathy (including infective)
M5090	Cervical disc disorder, unspecified, unspecified cervical region	MUS011	Spondylopathies/spondyloarthropathy (including infective)
M5104	Intervertebral disc disorders with myelopathy, thoracic region	MUS011	Spondylopathies/spondyloarthropathy (including infective)
M5105	Intervertebral disc disorders with myelopathy, thoracolumbar region	MUS011	Spondylopathies/spondyloarthropathy (including infective)
M5106	Intervertebral disc disorders with myelopathy, lumbar region	MUS011	Spondylopathies/spondyloarthropathy (including infective)
M5124	Other intervertebral disc displacement, thoracic region	MUS011	Spondylopathies/spondyloarthropathy (including infective)
M5125	Other intervertebral disc displacement, thoracolumbar region	MUS011	Spondylopathies/spondyloarthropathy (including infective)
M5126	Other intervertebral disc displacement, lumbar region	MUS011	Spondylopathies/spondyloarthropathy (including infective)
M5127	Other intervertebral disc displacement, lumbosacral region	MUS011	Spondylopathies/spondyloarthropathy (including infective)
M5134	Other intervertebral disc degeneration, thoracic region	MUS011	Spondylopathies/spondyloarthropathy (including infective)
M5135	Other intervertebral disc degeneration, thoracolumbar region	MUS011	Spondylopathies/spondyloarthropathy (including infective)
M5136	Other intervertebral disc degeneration, lumbar region	MUS011	Spondylopathies/spondyloarthropathy (including infective)
M5137	Other intervertebral disc degeneration, lumbosacral region	MUS011	Spondylopathies/spondyloarthropathy (including infective)
M5144	Schmorl's nodes, thoracic region	MUS011	Spondylopathies/spondyloarthropathy (including infective)
M5145	Schmorl's nodes, thoracolumbar region	MUS011	Spondylopathies/spondyloarthropathy (including infective)
M5146	Schmorl's nodes, lumbar region	MUS011	Spondylopathies/spondyloarthropathy (including infective)
M5147	Schmorl's nodes, lumbosacral region	MUS011	Spondylopathies/spondyloarthropathy (including infective)
M5184	Other intervertebral disc disorders, thoracic region	MUS011	Spondylopathies/spondyloarthropathy (including infective)
M5185	Other intervertebral disc disorders, thoracolumbar region	MUS011	Spondylopathies/spondyloarthropathy (including infective)
M5186	Other intervertebral disc disorders, lumbar region	MUS011	Spondylopathies/spondyloarthropathy (including infective)
M5187	Other intervertebral disc disorders, lumbosacral region	MUS011	Spondylopathies/spondyloarthropathy (including infective)
M519	Unspecified thoracic, thoracolumbar and lumbosacral intervertebral disc disorder	MUS011	Spondylopathies/spondyloarthropathy (including infective)
M530	Cervicocranial syndrome	MUS011	Spondylopathies/spondyloarthropathy (including infective)
M531	Cervicobrachial syndrome	MUS011	Spondylopathies/spondyloarthropathy (including infective)
M532X7	Spinal instabilities, lumbosacral region	MUS011	Spondylopathies/spondyloarthropathy (including infective)
M532X8	Spinal instabilities, sacral and sacrococcygeal region	MUS011	Spondylopathies/spondyloarthropathy (including infective)
M533	Sacrococcygeal disorders, not elsewhere classified	MUS011	Spondylopathies/spondyloarthropathy (including infective)
M5382	Other specified dorsopathies, cervical region	MUS011	Spondylopathies/spondyloarthropathy (including infective)
M539	Dorsopathy, unspecified	MUS011	Spondylopathies/spondyloarthropathy (including infective)
[truncated: 25,008 more rows]
