# Supplementary material for: The association between primary care appointment lengths and opioid prescribing for common pain conditions
Source: BMC Health Serv Res. 2024 Jul 2;24:776. doi: 10.1186/s12913-024-11215-5 (PMC11220962; doi:10.1186/s12913-024-11215-5)
Supplement: Supplementary file 4 — Supplementary Material 4 [file 12913_2024_11215_MOESM4_ESM.xlsx]

## Sheet: TABLEN
Supplemental Table 2: Acute Pain Cohort, Opioid Naïve
	15 (N=860)	30+ (N=26254)	Total (N=27114)	P-value
age				0.21171
N	860	26254	27114
Mean (SD)	51.8 (18.98)	52.6 (17.86)	52.6 (17.90)
Median	53	53	53
Range	18.0, 101.0	18.0, 103.0	18.0, 103.0
SEX, n (%)				0.91142
F	520 (60.5%)	15825 (60.3%)	16345 (60.3%)
M	340 (39.5%)	10429 (39.7%)	10769 (39.7%)
race_desc2, n (%)				0.00432
African American	17 (2.0%)	825 (3.1%)	842 (3.1%)
Asian	12 (1.4%)	804 (3.1%)	816 (3.0%)
Other/Unknown	30 (3.5%)	1075 (4.1%)	1105 (4.1%)
White	801 (93.1%)	23550 (89.7%)	24351 (89.8%)
ethnicity2, n (%)				0.73712
H	16 (1.9%)	509 (1.9%)	525 (1.9%)
N	820 (95.3%)	24890 (94.8%)	25710 (94.8%)
U	24 (2.8%)	855 (3.3%)	879 (3.2%)
pt_language, n (%)				0.00242
English	849 (98.7%)	25380 (96.7%)	26229 (96.7%)
Non-Eng	10 (1.2%)	856 (3.3%)	866 (3.2%)
Unknown	1 (0.1%)	18 (0.1%)	19 (0.1%)
marital_status2, n (%)				0.46622
M	564 (65.6%)	17595 (67.0%)	18159 (67.0%)
S	296 (34.4%)	8638 (32.9%)	8934 (32.9%)
U	0 (0.0%)	21 (0.1%)	21 (0.1%)
practice_area, n (%)				0.13442
Family Medicine	501 (58.3%)	14618 (55.7%)	15119 (55.8%)
PCIM	359 (41.7%)	11636 (44.3%)	11995 (44.2%)
provider_type2, n (%)				<.00012
DOC	552 (64.2%)	13394 (51.0%)	13946 (51.4%)
NP/PA	248 (28.8%)	9067 (34.5%)	9315 (34.4%)
RES	60 (7.0%)	3793 (14.4%)	3853 (14.2%)
GEO_AREA_TIER_1, n (%)				0.38782
LOCAL	846 (98.4%)	25911 (98.7%)	26757 (98.7%)
NATIONAL	2 (0.2%)	90 (0.3%)	92 (0.3%)
REGIONAL	12 (1.4%)	253 (1.0%)	265 (1.0%)
geo_area_mod, n (%)				0.37232
OLMST	625 (72.7%)	19589 (74.6%)	20214 (74.6%)
Outside SE MN	14 (1.6%)	343 (1.3%)	357 (1.3%)
SEMN	221 (25.7%)	6322 (24.1%)	6543 (24.1%)
Multi_lvl1_label1, n (%)				<.00012
Congenital anomalies	0 (0.0%)	1 (0.0%)	1 (0.0%)
Diseases of the circulatory system	57 (6.6%)	2252 (8.6%)	2309 (8.5%)
Diseases of the digestive system	126 (14.7%)	990 (3.8%)	1116 (4.1%)
Diseases of the genitourinary system	4 (0.5%)	147 (0.6%)	151 (0.6%)
Diseases of the musculoskeletal system and connective tissue	236 (27.4%)	17080 (65.1%)	17316 (63.9%)
Diseases of the nervous system and sense organs	165 (19.2%)	2048 (7.8%)	2213 (8.2%)
Diseases of the respiratory system	37 (4.3%)	328 (1.2%)	365 (1.3%)
Diseases of the skin and subcutaneous tissue	1 (0.1%)	53 (0.2%)	54 (0.2%)
Endocrine; nutritional; and metabolic diseases and immunity disorders	21 (2.4%)	376 (1.4%)	397 (1.5%)
Injury and poisoning	213 (24.8%)	2976 (11.3%)	3189 (11.8%)
Mental Illness	0 (0.0%)	1 (0.0%)	1 (0.0%)
Symptoms; signs; and ill-defined conditions and factors influencing health status	0 (0.0%)	2 (0.0%)	2 (0.0%)
site, n (%)				<.00012
Baldwin	376 (43.7%)	14038 (53.5%)	14414 (53.2%)
Kasson	114 (13.3%)	2797 (10.7%)	2911 (10.7%)
NE Clinic	181 (21.0%)	4404 (16.8%)	4585 (16.9%)
NW Clinic	114 (13.3%)	2770 (10.6%)	2884 (10.6%)
SE Clinic	75 (8.7%)	2245 (8.6%)	2320 (8.6%)
ch_index_v2, n (%)				0.81732
0	549 (63.8%)	16202 (61.7%)	16751 (61.8%)
1	141 (16.4%)	4617 (17.6%)	4758 (17.5%)
2	70 (8.1%)	2122 (8.1%)	2192 (8.1%)
3	38 (4.4%)	1169 (4.5%)	1207 (4.5%)
4	20 (2.3%)	691 (2.6%)	711 (2.6%)
5	42 (4.9%)	1453 (5.5%)	1495 (5.5%)
1Kruskal-Wallis p-value; 2Chi-Square p-value;
