# Supplementary material for: The association between primary care appointment lengths and opioid prescribing for common pain conditions
Source: BMC Health Serv Res. 2024 Jul 2;24:776. doi: 10.1186/s12913-024-11215-5 (PMC11220962; doi:10.1186/s12913-024-11215-5)
Supplement: Supplementary file 5 — Supplementary Material 5 [file 12913_2024_11215_MOESM5_ESM.xlsx]

## Sheet: TABLEN
Supplemental Table 3: Acute Cohort, Prior Opioid Use
	15 (N=134)	30+ (N=4570)	Total (N=4704)	P-value
age				0.76391
N	134	4570	4704
Mean (SD)	57.6 (18.75)	57.0 (18.10)	57.0 (18.12)
Median	59	58	58
Range	22.0, 96.0	18.0, 101.0	18.0, 101.0
SEX, n (%)				0.37982
F	91 (67.9%)	2935 (64.2%)	3026 (64.3%)
M	43 (32.1%)	1635 (35.8%)	1678 (35.7%)
race_desc2, n (%)				0.10802
African American	1 (0.7%)	174 (3.8%)	175 (3.7%)
Asian	0 (0.0%)	84 (1.8%)	84 (1.8%)
Other/Unknown	5 (3.7%)	165 (3.6%)	170 (3.6%)
White	128 (95.5%)	4147 (90.7%)	4275 (90.9%)
ethnicity2, n (%)				0.42732
H	4 (3.0%)	71 (1.6%)	75 (1.6%)
N	128 (95.5%)	4429 (96.9%)	4557 (96.9%)
U	2 (1.5%)	70 (1.5%)	72 (1.5%)
pt_language, n (%)				0.22422
English	133 (99.3%)	4410 (96.5%)	4543 (96.6%)
Non-Eng	1 (0.7%)	159 (3.5%)	160 (3.4%)
Unknown	0 (0.0%)	1 (0.0%)	1 (0.0%)
marital_status2, n (%)				0.80742
M	87 (64.9%)	2848 (62.3%)	2935 (62.4%)
S	47 (35.1%)	1720 (37.6%)	1767 (37.6%)
U	0 (0.0%)	2 (0.0%)	2 (0.0%)
practice_area, n (%)				0.18462
Family Medicine	67 (50.0%)	2021 (44.2%)	2088 (44.4%)
PCIM	67 (50.0%)	2549 (55.8%)	2616 (55.6%)
provider_type2, n (%)				0.06062
DOC	87 (64.9%)	2685 (58.8%)	2772 (58.9%)
NP/PA	37 (27.6%)	1213 (26.5%)	1250 (26.6%)
RES	10 (7.5%)	672 (14.7%)	682 (14.5%)
GEO_AREA_TIER_1, n (%)				0.87582
LOCAL	133 (99.3%)	4528 (99.1%)	4661 (99.1%)
NATIONAL	0 (0.0%)	9 (0.2%)	9 (0.2%)
REGIONAL	1 (0.7%)	33 (0.7%)	34 (0.7%)
geo_area_mod, n (%)				0.39812
OLMST	96 (71.6%)	3493 (76.4%)	3589 (76.3%)
Outside SE MN	1 (0.7%)	42 (0.9%)	43 (0.9%)
SEMN	37 (27.6%)	1035 (22.6%)	1072 (22.8%)
Multi_lvl1_label1, n (%)				<.00012
Diseases of the circulatory system	9 (6.7%)	341 (7.5%)	350 (7.4%)
Diseases of the digestive system	17 (12.7%)	256 (5.6%)	273 (5.8%)
Diseases of the genitourinary system	1 (0.7%)	106 (2.3%)	107 (2.3%)
Diseases of the musculoskeletal system and connective tissue	45 (33.6%)	2673 (58.5%)	2718 (57.8%)
Diseases of the nervous system and sense organs	28 (20.9%)	307 (6.7%)	335 (7.1%)
Diseases of the respiratory system	1 (0.7%)	49 (1.1%)	50 (1.1%)
Diseases of the skin and subcutaneous tissue	2 (1.5%)	18 (0.4%)	20 (0.4%)
Endocrine; nutritional; and metabolic diseases and immunity disorders	3 (2.2%)	83 (1.8%)	86 (1.8%)
Injury and poisoning	28 (20.9%)	735 (16.1%)	763 (16.2%)
Mental Illness	0 (0.0%)	1 (0.0%)	1 (0.0%)
Symptoms; signs; and ill-defined conditions and factors influencing health status	0 (0.0%)	1 (0.0%)	1 (0.0%)
site, n (%)				0.00272
Baldwin	60 (44.8%)	2683 (58.7%)	2743 (58.3%)
Kasson	13 (9.7%)	431 (9.4%)	444 (9.4%)
NE Clinic	23 (17.2%)	705 (15.4%)	728 (15.5%)
NW Clinic	24 (17.9%)	437 (9.6%)	461 (9.8%)
SE Clinic	14 (10.4%)	314 (6.9%)	328 (7.0%)
ch_index_v2, n (%)				0.95892
0	48 (35.8%)	1723 (37.7%)	1771 (37.6%)
1	27 (20.1%)	927 (20.3%)	954 (20.3%)
2	18 (13.4%)	573 (12.5%)	591 (12.6%)
3	14 (10.4%)	413 (9.0%)	427 (9.1%)
4	9 (6.7%)	251 (5.5%)	260 (5.5%)
5	18 (13.4%)	683 (14.9%)	701 (14.9%)
1Kruskal-Wallis p-value; 2Chi-Square p-value;
