# Supplementary material for: The association between primary care appointment lengths and opioid prescribing for common pain conditions
Source: BMC Health Serv Res. 2024 Jul 2;24:776. doi: 10.1186/s12913-024-11215-5 (PMC11220962; doi:10.1186/s12913-024-11215-5)
Supplement: Supplementary file 6 — Supplementary Material 6 [file 12913_2024_11215_MOESM6_ESM.xlsx]

## Sheet: TABLEN
Supplemental Table 4: Chronic Pain Cohort, Opioid Naïve
	15 (N=149)	30+ (N=9127)	Total (N=9276)	P-value
age				0.47941
N	149	9127	9276
Mean (SD)	58.5 (19.00)	57.6 (17.67)	57.6 (17.69)
Median	60	58	58
Range	19.0, 95.0	18.0, 100.0	18.0, 100.0
SEX, n (%)				0.45792
F	92 (61.7%)	5903 (64.7%)	5995 (64.6%)
M	57 (38.3%)	3224 (35.3%)	3281 (35.4%)
race_desc2, n (%)				0.08372
African American	2 (1.3%)	419 (4.6%)	421 (4.5%)
Asian	2 (1.3%)	229 (2.5%)	231 (2.5%)
Other/Unknown	4 (2.7%)	464 (5.1%)	468 (5.0%)
White	141 (94.6%)	8015 (87.8%)	8156 (87.9%)
ethnicity2, n (%)				0.62662
H	2 (1.3%)	234 (2.6%)	236 (2.5%)
N	143 (96.0%)	8677 (95.1%)	8820 (95.1%)
U	4 (2.7%)	216 (2.4%)	220 (2.4%)
pt_language, n (%)				0.02632
English	148 (99.3%)	8591 (94.1%)	8739 (94.2%)
Non-Eng	1 (0.7%)	532 (5.8%)	533 (5.7%)
Unknown	0 (0.0%)	4 (0.0%)	4 (0.0%)
marital_status2, n (%)				0.50172
M	102 (68.5%)	5839 (64.0%)	5941 (64.0%)
S	47 (31.5%)	3280 (35.9%)	3327 (35.9%)
U	0 (0.0%)	8 (0.1%)	8 (0.1%)
practice_area, n (%)				0.46862
Family Medicine	79 (53.0%)	4566 (50.0%)	4645 (50.1%)
PCIM	70 (47.0%)	4561 (50.0%)	4631 (49.9%)
provider_type2, n (%)				<.00012
DOC	115 (77.2%)	5032 (55.1%)	5147 (55.5%)
NP/PA	21 (14.1%)	2448 (26.8%)	2469 (26.6%)
RES	13 (8.7%)	1647 (18.0%)	1660 (17.9%)
GEO_AREA_TIER_1, n (%)				0.95742
LOCAL	146 (98.0%)	8972 (98.3%)	9118 (98.3%)
NATIONAL	1 (0.7%)	52 (0.6%)	53 (0.6%)
REGIONAL	2 (1.3%)	103 (1.1%)	105 (1.1%)
geo_area_mod, n (%)				0.69232
OLMST	116 (77.9%)	6873 (75.3%)	6989 (75.3%)
Outside SE MN	3 (2.0%)	155 (1.7%)	158 (1.7%)
SEMN	30 (20.1%)	2099 (23.0%)	2129 (23.0%)
Multi_lvl1_label1, n (%)				<.00012
Diseases of the circulatory system	17 (11.4%)	541 (5.9%)	558 (6.0%)
Diseases of the digestive system	1 (0.7%)	61 (0.7%)	62 (0.7%)
Diseases of the genitourinary system	0 (0.0%)	14 (0.2%)	14 (0.2%)
Diseases of the musculoskeletal system and connective tissue	90 (60.4%)	6702 (73.4%)	6792 (73.2%)
Diseases of the nervous system and sense organs	27 (18.1%)	1479 (16.2%)	1506 (16.2%)
Diseases of the respiratory system	1 (0.7%)	22 (0.2%)	23 (0.2%)
Diseases of the skin and subcutaneous tissue	0 (0.0%)	24 (0.3%)	24 (0.3%)
Injury and poisoning	8 (5.4%)	122 (1.3%)	130 (1.4%)
Mental Illness	2 (1.3%)	121 (1.3%)	123 (1.3%)
Residual codes; unclassified; all E codes [259. and 260.]	3 (2.0%)	41 (0.4%)	44 (0.5%)
site, n (%)				0.02772
Baldwin	76 (51.0%)	5162 (56.6%)	5238 (56.5%)
Kasson	13 (8.7%)	978 (10.7%)	991 (10.7%)
NE Clinic	29 (19.5%)	1446 (15.8%)	1475 (15.9%)
NW Clinic	23 (15.4%)	809 (8.9%)	832 (9.0%)
SE Clinic	8 (5.4%)	732 (8.0%)	740 (8.0%)
ch_index_v2, n (%)				0.88082
0	75 (50.3%)	4357 (47.7%)	4432 (47.8%)
1	31 (20.8%)	1892 (20.7%)	1923 (20.7%)
2	13 (8.7%)	1062 (11.6%)	1075 (11.6%)
3	11 (7.4%)	641 (7.0%)	652 (7.0%)
4	8 (5.4%)	407 (4.5%)	415 (4.5%)
5	11 (7.4%)	768 (8.4%)	779 (8.4%)
1Kruskal-Wallis p-value; 2Chi-Square p-value;
