# Supplementary material for: The association between primary care appointment lengths and opioid prescribing for common pain conditions
Source: BMC Health Serv Res. 2024 Jul 2;24:776. doi: 10.1186/s12913-024-11215-5 (PMC11220962; doi:10.1186/s12913-024-11215-5)
Supplement: Supplementary file 7 — Supplementary Material 7 [file 12913_2024_11215_MOESM7_ESM.xlsx]

## Sheet: TABLEN
Supplemental Table 5: Chronic pain cohort, prior Opioid use
	15 (N=91)	30+ (N=4315)	Total (N=4406)	P-value
age				0.44711
N	91	4315	4406
Mean (SD)	57.6 (18.00)	58.9 (17.00)	58.9 (17.02)
Median	58	59	59
Range	19.0, 94.0	18.0, 101.0	18.0, 101.0
SEX, n (%)				0.12802
F	55 (60.4%)	2933 (68.0%)	2988 (67.8%)
M	36 (39.6%)	1382 (32.0%)	1418 (32.2%)
race_desc2, n (%)				0.16262
African American	4 (4.4%)	210 (4.9%)	214 (4.9%)
Asian	0 (0.0%)	69 (1.6%)	69 (1.6%)
Other/Unknown	0 (0.0%)	157 (3.6%)	157 (3.6%)
White	87 (95.6%)	3879 (89.9%)	3966 (90.0%)
ethnicity2, n (%)				0.36492
H	0 (0.0%)	77 (1.8%)	77 (1.7%)
N	89 (97.8%)	4177 (96.8%)	4266 (96.8%)
U	2 (2.2%)	61 (1.4%)	63 (1.4%)
pt_language, n (%)				0.26792
English	89 (97.8%)	4114 (95.3%)	4203 (95.4%)
Non-Eng	2 (2.2%)	201 (4.7%)	203 (4.6%)
marital_status2, n (%)				0.95782
M	52 (57.1%)	2417 (56.0%)	2469 (56.0%)
S	39 (42.9%)	1896 (43.9%)	1935 (43.9%)
U	0 (0.0%)	2 (0.0%)	2 (0.0%)
practice_area, n (%)				0.39742
Family Medicine	39 (42.9%)	1661 (38.5%)	1700 (38.6%)
PCIM	52 (57.1%)	2654 (61.5%)	2706 (61.4%)
provider_type2, n (%)				<.00012
DOC	80 (87.9%)	2707 (62.7%)	2787 (63.3%)
NP/PA	7 (7.7%)	926 (21.5%)	933 (21.2%)
RES	4 (4.4%)	682 (15.8%)	686 (15.6%)
GEO_AREA_TIER_1, n (%)				0.81722
LOCAL	90 (98.9%)	4247 (98.4%)	4337 (98.4%)
NATIONAL	0 (0.0%)	19 (0.4%)	19 (0.4%)
REGIONAL	1 (1.1%)	49 (1.1%)	50 (1.1%)
geo_area_mod, n (%)				0.65032
OLMST	67 (73.6%)	3321 (77.0%)	3388 (76.9%)
Outside SE MN	1 (1.1%)	68 (1.6%)	69 (1.6%)
SEMN	23 (25.3%)	926 (21.5%)	949 (21.5%)
Multi_lvl1_label1, n (%)				0.39732
Diseases of the circulatory system	4 (4.4%)	147 (3.4%)	151 (3.4%)
Diseases of the digestive system	2 (2.2%)	39 (0.9%)	41 (0.9%)
Diseases of the genitourinary system	0 (0.0%)	3 (0.1%)	3 (0.1%)
Diseases of the musculoskeletal system and connective tissue	55 (60.4%)	2996 (69.4%)	3051 (69.2%)
Diseases of the nervous system and sense organs	24 (26.4%)	919 (21.3%)	943 (21.4%)
Diseases of the respiratory system	0 (0.0%)	12 (0.3%)	12 (0.3%)
Diseases of the skin and subcutaneous tissue	0 (0.0%)	18 (0.4%)	18 (0.4%)
Injury and poisoning	6 (6.6%)	130 (3.0%)	136 (3.1%)
Mental Illness	0 (0.0%)	12 (0.3%)	12 (0.3%)
Residual codes; unclassified; all E codes [259. and 260.]	0 (0.0%)	39 (0.9%)	39 (0.9%)
site, n (%)				0.05262
Baldwin	49 (53.8%)	2704 (62.7%)	2753 (62.5%)
Kasson	6 (6.6%)	361 (8.4%)	367 (8.3%)
NE Clinic	15 (16.5%)	580 (13.4%)	595 (13.5%)
NW Clinic	17 (18.7%)	423 (9.8%)	440 (10.0%)
SE Clinic	4 (4.4%)	247 (5.7%)	251 (5.7%)
ch_index_v2, n (%)				0.50082
0	34 (37.4%)	1306 (30.3%)	1340 (30.4%)
1	21 (23.1%)	945 (21.9%)	966 (21.9%)
2	10 (11.0%)	596 (13.8%)	606 (13.8%)
3	11 (12.1%)	457 (10.6%)	468 (10.6%)
4	3 (3.3%)	273 (6.3%)	276 (6.3%)
5	12 (13.2%)	738 (17.1%)	750 (17.0%)
1Kruskal-Wallis p-value; 2Chi-Square p-value;
